# Supplementary material for: Early microglial activation in the TME enables FLASH-RT to eradicate medulloblastoma while promoting neuron-astrocyte crosstalk to minimize toxicity in the hippocampus
Source: bioRxiv. 2026 Mar 18:2026.03.16.712103. Preprint. [Version 1] doi: 10.64898/2026.03.16.712103 (PMC13015341; doi:10.64898/2026.03.16.712103)
Supplement: Supplement 2 [file media-2.xlsx]

## Sheet: Microglia
	Up-regulated Genes - Cerebellum - Microglia							Down-regulated Genes - Cerebellum - Microglia
	CONV			FLASH				CONV			FLASH
	Gene	Log2(fc)	p-value	Gene	Log2(fc)	p-value		Gene	Log2(fc)	p-value	Gene	Log2(fc)	p-value
	Rasl11b	1.05746	0.000603692	Vmn2r9	1.14626	1.00774e-05		Gm30698	-1.47367	0.000914098	Smim22	-1.41432	6.06201e-07
	Bet1l	1.12617	0.0012135	Gm42372	1.18399	1.0317e-05		Prlhr	-1.26827	0.000695363	Olfr998	-1.13109	1.22764e-05
	Fam160a1	1.00244	0.000926763	Chrm3	1.32955	0.000260343		4921511C20Rik	-1.00525	0.000782088	Pdia6	-1.10422	4.23813e-05
	Klf5	1.23475	0.00423535	Ube2w	1.36279	0.000413472		Myf5	-1.16876	0.00223731	H2-D1	-1.27438	0.000268329
	Nckap5	1.3128	0.00736285	Klf7	1.29455	0.000289498		Lnx1	-1.08578	0.00147578	Rprml	-1.30799	0.000563159
	Cd109	1.04669	0.00235706	Zfp64	1.31269	0.000406709		Pwwp2a	-1.08512	0.00204032	Lrg1	-1.11993	0.00026086
	Kcnh6	1.07321	0.0030926	Ccz1	1.048	0.000109673		Ctsq	-1.13926	0.00481865	Rpe65	-1.31388	0.00092971
	Rgs9bp	1.05025	0.00278586	Kptn	1.09786	0.000166117		Tbx20	-1.15115	0.00530076	Sft2d2	-1.28638	0.00122121
	Sema4d	1.04821	0.00321641	Snx19	1.29153	0.000704563		Sh3bgrl	-1.13654	0.00558519	Hexb	-1.17358	0.000735739
	Fam187a	1.0298	0.00299624	Cenps	1.20091	0.000465082		Magi3	-1.01013	0.00361865	Nkx2-6	-1.0342	0.000331059
	Fan1	1.02298	0.00289888	Dnase1l1	1.25133	0.000680444		Eif5	-1.04108	0.00557921	Samd1	-1.07886	0.000770093
	Manea	1.14825	0.00571873	Ptgds	1.22105	0.000695947		Senp8	-1.49011	0.0307824	Acot4	-1.26188	0.00218271
	Car6	1.04582	0.00383827	F2r	1.125	0.000419589		Ccnd3	-1.00164	0.00745809	Trim32	-1.07637	0.000825264
	Dnmt3l	1.13422	0.00622155	Ccdc22	1.03111	0.000217403		Clec1b	-1.03025	0.00885119	Lnx1	-1.0703	0.000889099
	Nckap1l	1.181	0.00852055	Fzd3	1.19945	0.000753653		Strip2	-1.0196	0.00919175	Ppil1	-1.12754	0.00129737
	Mas1	1.21817	0.0102509	Hsf2bp	1.13618	0.000642522		4930579F01Rik	-1.09053	0.0168221	Suclg2	-1.07817	0.000974832
	Cplx3	1.15149	0.00801215	Kcnc4	1.1654	0.00104133		Rpl10l	-1.00325	0.0118581	Trim71	-1.12676	0.00132052
	Enho	1.09188	0.00789287	2200002J24Rik	1.07042	0.000577568		Mdp1	-1.03344	0.0139365	Vamp9	-1.01224	0.000712701
	Olfr524	1.07521	0.00829824	Calhm5	1.11832	0.000814471		Uxs1	-1.04373	0.0157764	Pwwp2a	-1.10621	0.00144216
	Krt73	1.13607	0.010934	Hoxa5	1.04312	0.000580092		Ifna1	-1.02922	0.0171919	Amotl2	-1.10678	0.00148081
	Bysl	1.07688	0.00937029	Klf5	1.26526	0.00230615		Sdf2l1	-1.05308	0.0236257	S100b	-1.00911	0.000839103
	Emx2	1.11527	0.0116003	Ei24	1.03173	0.000633172		Prpf39	-1.03458	0.0221576	Aldh4a1	-1.01324	0.000893912
	Clec4f	1.12672	0.0151981	Elovl4	1.05079	0.000729457		Treml1	-1.14534	0.03334	Nxf3	-1.09256	0.00151777
	Zfp282	1.03339	0.0104375	Cpa4	1.51284	0.00746317		Acta2	-1.05213	0.0333009	Panx1	-1.06365	0.00160867
	Kcnj10	1.00358	0.0268466	Edrf1	1.01562	0.000707749		Atp6v1fnb	-1.06142	0.0407385	Samd9l	-1.05332	0.00154873
				Dnajc25	1.1501	0.00186809		4930548H24Rik	-1.02684	0.0431467	Rtp4	-1.04996	0.0018701
				Cfap47	1.03697	0.00104015		Dusp9	-1.06827	0.0638818	Hbb-b2	-1.05775	0.00209111
				Vmn1r8	1.04439	0.00114377		Smad1	-1.03321	0.0734063	Prdm15	-1.0231	0.00187748
				Erbb3	1.13293	0.00212835					Samd7	-1.28232	0.00671359
				Ngp	1.05863	0.00140729					Ppp6r3	-1.10119	0.0031354
				Dap3	1.00383	0.0010529					Tmcc1	-1.04363	0.0022889
				Gmpr2	1.0827	0.00175098					Olfr965	-1.20873	0.00570209
				Coa8	1.12117	0.00221425					Sgcz	-1.10786	0.0044899
				Vps26a	1.00062	0.00121322					Reg3b	-1.14014	0.00533563
				Cabyr	1.06154	0.00179087					Rsad1	-1.06265	0.00372605
				Megf10	1.01446	0.0013728					Rpl3l	-1.17654	0.00649241
				Angel2	1.19396	0.00399307					Peg12	-1.01613	0.00293558
				Cd99l2	1.10173	0.00261188					H2-Q6	-1.26788	0.0103313
				Foxn4	1.14686	0.00336599					S100z	-1.08989	0.00535474
				Erv3	1.00538	0.00155734					Rnf24	-1.0664	0.00482378
				Idh3a	1.19807	0.00443298					Pde2a	-1.13176	0.00660185
				4930503L19Rik	1.09148	0.00285527					Cstb	-1.01857	0.00385586
				Mmp16	1.12364	0.00354415					Cldn14	-1.1471	0.00725788
				Drd5	1.04161	0.00241272					Fam205a1	-1.16365	0.00794064
				Gm8251	1.24715	0.00675749					Slc25a24	-1.25697	0.0119756
				Vps39	1.1727	0.00502085					Pnmal1	-1.05229	0.0055716
				Clec2j	1.15135	0.00484271					Tmem45a2	-1.02162	0.00494607
				Fam187a	1.0088	0.00265089					Siah3	-1.02057	0.00535909
				Gm6570	1.11524	0.00471386					Prl3a1	-1.03094	0.00585541
				Ube2d1	1.11353	0.00469632					Rtn4r	-1.14582	0.00990112
				Ly6g5c	1.17748	0.00705892					Olfr161	-1.03681	0.0064311
				Ccdc24	1.13896	0.00611351					Slc15a4	-1.15846	0.0123228
				Adam19	1.21888	0.00855015					Ptger1	-1.00285	0.00830987
				Cage1	1.03727	0.00413455					Psd3	-1.02055	0.0122921
				Gpr160	1.20623	0.0091324					Hapln4	-1.09266	0.0166318
				Ghr	1.06819	0.00553427					Gm38664	-1.00775	0.0122896
				Ube2n	1.07093	0.00564018					Prps1	-1.05654	0.0201645
				Clca4b	1.11177	0.00747233					Ifna1	-1.02479	0.0178767
				Slurp1	1.00143	0.00483111					Slc23a1	-1.04885	0.0212746
				Ulk3	1.09354	0.00759923					Rpa1	-1.00369	0.0236036
				A730046J19Rik	1.06129	0.00679013					Prl5a1	-1.05215	0.0315123
				Dthd1	1.08934	0.00814019					Ntsr2	-1.01512	0.0329961
				Defb18	1.25461	0.0153669					Slc25a13	-1.03674	0.0355806
				Card10	1.01179	0.00587779					Sgtb	-1.08846	0.046654
				Arl6ip6	1.14134	0.0107866					C1qb	-1.00133	0.046976
				Armh3	1.00423	0.00645036
				Cd300lg	1.03494	0.00807277
				1700031F05Rik	1.02374	0.00817556
				Elovl6	1.01754	0.00868178
				Cnot7	1.007	0.00826683
				Alyref2	1.04696	0.00994015
				Aebp2	1.0003	0.00832326
				Actr5	1.072	0.0115619
				Hectd1	1.04895	0.0111804
				Bub3	1.04399	0.011079
				Noct	1.00776	0.0107114
				Spon2	1.08614	0.0157184
				Noxred1	1.03596	0.0144754
				Clca3a1	1.01943	0.0141928
				Klhl12	1.06255	0.0168954
				Guca2b	1.03313	0.015327
				Abtb1	1.0541	0.0174611
				Col13a1	1.02297	0.0193686
				Igflr1	1.05187	0.0261586
				Fryl	1.00178	0.022316
				Hsd17b6	1.05858	0.0309214
				Tas2r131	1.00308	0.02649

## Sheet: Neurons
	Up-regulated Genes - DG - Neurons							Down-regulated Genes - DG - Neurons								Up-regulated Genes - CA3 - Neurons							Down-regulated Genes - CA3 - Neurons								Up-regulated Genes - CA1 - Neurons							Down-regulated Genes - CA1 - Neurons
	CONV			FLASH				CONV			FLASH					CONV			FLASH				CONV			FLASH					CONV			FLASH				CONV			FLASH
	Gene	Log2(fc)	p-value	Gene	Log2(fc)	p-value		Gene	Log2(fc)	p-value	Gene	Log2(fc)	p-value			Gene	Log2(fc)	p-value	Gene	Log2(fc)	p-value		Gene	Log2(fc)	p-value	Gene	Log2(fc)	p-value			Gene	Log2(fc)	p-value	Gene	Log2(fc)	p-value		Gene	Log2(fc)	p-value	Gene	Log2(fc)	p-value
	Clec2j	1.284	0.001	Clec2j	1.903	0.000305		H2-M1	-1.197	0.009	Gm10256	-1.713	0.000612			Emx1	1.079	0.00021	Dock3	1.486	5.42e-05		Il9	-1.063	0.002	Olfr643	-1.557	0.000967			Gm52537	1.513	0.000245	Atn1	1.199	0.000138		Defb48	-1.145	0.000515	Virma	-1.383	0.000274
				mCherry/tdTomato	1.216	0.000142		Aspm	-1.056	0.007	Dusp28	-1.721	0.003			Dock3	1.038	0.000224	Clec2j	2.195	0.002		Fgd3	-1.303	0.007	Trappc4	-1.36	0.000364			Krt42	1.131	0.008	Akr1c6	1.329	0.000884		Ccdc174	-1.393	0.014	Csdc2	-1.368	0.000561
				Esp34	1.486	0.000932		Olfr995	-1.093	0.009	Rprm	-1.339	0.000842			Clec2j	1.597	0.005	Emx1	1.128	0.000177		C1qc	-1.022	0.004	Them7	-1.716	0.002			Dnajc21	1.203	0.014	Mcf2	1.306	0.000849		Mstn	-1.127	0.005	Olfr444	-1.607	0.002
				F630003A18Rik	1.003	0.00017		Gm52258	-1.328	0.022	Olfr239	-1.252	0.000756			4933436I01Rik	1.216	0.001	Mrgprb5	1.13	0.000815		Pyroxd1	-1.16	0.007	Nox1	-1.234	0.00029			Erh	1.253	0.019	Slc30a2	1.271	0.000943		Mrps36	-1.137	0.012	Ccn4	-1.276	0.000546
				Gm52799	1.265	0.001		Olfr512	-1.031	0.02	Rasef	-1.811	0.007			Smcr8	1.424	0.019	Aloxe3	1.315	0.006		Ppp2r3d	-1.055	0.007	F830045P16Rik	-1.224	0.000367			Dsg1a	1.171	0.025	Gm52537	1.202	0.00085		Uty	-1.141	0.015	Pcbp3	-1.619	0.003
				Pgrmc1	1.12	0.000874		Crebrf	-1.139	0.032	Ppm1l	-1.324	0.001			1700034E13Rik	1.101	0.009	Aspg	1.593	0.015		Trem1	-1.036	0.007	Skor2	-1.59	0.003			Krtap3-2	1.042	0.025	Gmpr2	1.108	0.00064		Gm35751	-1.07	0.018	Il13	-1.02	0.000129
				Eln	1.094	0.000829					Ciao2a	-1.219	0.001			Vwce	1.058	0.008	Adam20	1.096	0.002		Olfr894	-1.062	0.012	Clec4n	-1.516	0.003						Alg9	1.009	0.000396		Ugt2a1	-1.131	0.037	Dqx1	-1.281	0.001
				Ube2d2b	1.175	0.002					Klhdc8a	-1.269	0.002			Tsc1	1.118	0.012	Actl7b	1.139	0.003		Umodl1	-1.192	0.023	Gdf6	-1.147	0.000477						Glt6d1	1.16	0.001		Tmem238l	-1.106	0.044	Aifm1	-1.601	0.005
				9030025P20Rik	1.109	0.002					Iigp1b	-1.617	0.007			Ptk2b	1.057	0.011	Sesn3	1.298	0.007		Olfr222	-1.181	0.026	Rdh5	-1.067	0.000398						Vmn1r172	1.089	0.000915		Six2	-1.009	0.046	Dnajb8	-1.231	0.000959
				Ercc1	1.082	0.003					Prph2	-1.355	0.004			Cbln1	1.075	0.013	Gast	1.028	0.002		Fkbp6	-1.071	0.019	Dnaaf6	-1.089	0.000508						Fbxo16	1.011	0.001		Mug2	-1.336	0.003	Zfp961	-1.423	0.003
				Fbxo28	1.208	0.006					Mansc4	-1.319	0.003			Gtf2h5	1.206	0.025	Nkx1-2	1.032	0.002		Tnfrsf4	-1.023	0.017	Pcnx3	-1.434	0.003						Gm30191	1.204	0.004		Gjc2	-1.589	0.01	Cd160	-1.418	0.003
				Spib	1.289	0.016					Tmem176b	-1.107	0.001			Gpn1	1.048	0.014	Dpy30	1.184	0.006		Slc16a4	-1.2	0.034	Tmem86a	-1.326	0.002						A730046J19Rik	1.077	0.002		Tdrd6	-1.217	0.003	Tubd1	-1.115	0.000721
				Gsta4	1.002	0.008					Olfr1160	-1.761	0.016			Gm11554	1.076	0.02	Catsperg1	1.051	0.003		Nepn	-1.074	0.023	Olfr1442	-1.238	0.002						Tnfsf15	1.009	0.002		Nckap5	-1.18	0.002	Prh1	-1.614	0.017
				4930519G04Rik	1.027	0.011					Gbx2	-1.25	0.003			Tssk5	1.179	0.032	Klhl6	1.042	0.003		Srrm4	-1.093	0.027	Lyl1	-1.012	0.000388						Asic4	1.019	0.002		Dmbx1	-1.212	0.003	Phf7	-1.383	0.009
				Cpa4	1.008	0.011					Samd7	-1.242	0.003			Cpvl	1.039	0.02	Klf3	1.464	0.017		Prrxl1	-1.04	0.023	Zik1	-1.009	0.000418						Ubqln1	1.141	0.004		Fam219a	-1.334	0.005	Cyb5d2	-1.225	0.005
				Gpbar1	1.26	0.031					S100z	-1.116	0.002			Gm41291	1.313	0.048	Arc	1.276	0.011		Prdm14	-1.078	0.029	Zc3h6	-1.09	0.000792						Tmem167b	1.204	0.008		Ascl1	-1.235	0.004	Oas1e	-1.426	0.011
				Speer2	1.083	0.018					Pheta2	-1.248	0.004			Fam189b	1.145	0.031	Smcr8	1.429	0.018		Cd226	-1.013	0.024	Pou6f2	-1.21	0.002						Etnppl	1.072	0.004		Acsl1	-1.312	0.006	Vegfc	-1.13	0.004
				Gm6034	1.304	0.041					Notch3	-1.772	0.019			Efna1	1.252	0.046	Gm34826	1.251	0.011		Ankmy1	-1.002	0.025	Rgs21	-1.357	0.004						Entpd6	1.257	0.012		Acaa1b	-1.413	0.008	Vmn1r21	-1.134	0.004
				Mrs2	1.04	0.021					Shox2	-1.067	0.001			Gm11568	1.106	0.033	Efna1	1.495	0.024		Lig3	-1.067	0.032	Clec2h	-1.443	0.006						Krtap22-2	1.028	0.005		Klhl26	-1.076	0.002	Spata5l1	-1.145	0.004
				Adh1	1.1	0.027					Ddx3y	-1.35	0.006			Akr1cl	1.021	0.033	Gsto1	1.107	0.007		Hand1	-1.044	0.033	Adrb2	-1.464	0.007						Gm7827	1.211	0.011		Pxylp1	-1.208	0.004	Map2k7	-1.242	0.007
				AA792892	1.261	0.046					Prr14	-1.184	0.003			Cox6a2	1.101	0.043	Ear3	1.255	0.012		Rbm12b1	-1.094	0.039	Pcolce	-1.095	0.001						Gm4894	1.222	0.012		Mib2	-1.228	0.004	Olfr187	-1.099	0.004
				Ermp1	1.136	0.035					Olfr732	-1.358	0.006			Ccdc3	1.051	0.046	Klk1b22	1.271	0.013		Bloc1s6	-1.037	0.039	Rnf148	-1.119	0.002						Fabp6	1.529	0.032					Gdf9	-1.308	0.01
				Elp6	1.009	0.028					6430628N08Rik	-1.367	0.007						Golga5	1.424	0.022		V1ra8	-1.055	0.043	Qsox1	-1.603	0.012						Mbtps1	1.319	0.019					Aldh3b1	-1.085	0.004
				Gm46041	1.058	0.034					Lrmda	-1.117	0.002						Gm10615	1.176	0.01		Ankfn1	-1.012	0.046	Sgk1	-1.5	0.01						Gm52799	1.03	0.006					Atf4	-1.394	0.014
				Bub1	1.123	0.046					Serpinb5	-1.123	0.002						C1rl	1.271	0.015					Ngrn	-1.045	0.001						Bclaf3	1.225	0.015					Abcg3	-1.377	0.013
				Aadacl4fm2	1.009	0.037					S100a3	-1.736	0.021						Ckmt2	1.3	0.018					Cib1	-1.252	0.004						Cnr2	1.415	0.026					Nyap2	-1.506	0.02
				Egfem1	1.043	0.046					Sgcd	-1.144	0.003						Dnah10	1.057	0.007					Nox3	-1.211	0.004						Cdca7l	1.124	0.01					Lipi	-1.349	0.013
				Dpy19l1	1.013	0.045					Tas1r2	-1.26	0.005						Dnm1l	1.059	0.008					Prl7b1	-1.269	0.005						Dzip3	1.177	0.013					Htr3a	-1.281	0.01
											Siah2	-1.046	0.002						4930595M18Rik	1.182	0.013					Blvrb	-1.362	0.007						Entpd1	1.064	0.008					Lmcd1	-1.265	0.01
											Psd3	-1.238	0.005						Ffar4	1.39	0.026					Olfr700	-1.038	0.002						Slc6a5	1.204	0.015					Aurkb	-1.042	0.004
											Skint6	-1.454	0.012						Plin5	1.171	0.013					Rgs3	-1.344	0.007						Btbd16	1.237	0.016					Esrp2	-1.348	0.014
											Rassf1	-1.4	0.01						Chrna4	1.246	0.018					Lsm14b	-1.375	0.009						Mrpl3	1.244	0.019					Runx1t1	-1.509	0.023
											Tnfaip8l2	-1.619	0.019						Eif2b5	1.186	0.015					Map6d1	-1.06	0.002						Tmem150b	1.138	0.013					Lpar5	-1.317	0.013
											Pot1b	-1.497	0.014						Gak	1.038	0.009					Panx1	-1.462	0.012						Cep128	1.259	0.021					Gprin2	-1.061	0.005
											Rab29	-1.012	0.002						Olfr1392	1.02	0.008					Olfr255	-1.209	0.005						Dytn	1.111	0.014					Rab27a	-1.13	0.007
											Psmb7	-1.128	0.004						Polr3c	1.194	0.017					Micall1	-1.179	0.005						Aplf	1.179	0.02					Trpc5os	-1.247	0.012
											Mmp10	-1.378	0.01						Pnoc	1.173	0.016					Sigmar1	-1.429	0.012						Patz1	1.109	0.016					Racgap1	-1.111	0.007
											Slc25a11	-1	0.002						Chil6	1.059	0.011					R3hcc1l	-1.543	0.017						Arrdc4	1.039	0.013					Pramel6	-1.157	0.009
											Sc5d	-1.037	0.002						Adgrf3	1.38	0.031					Tmem274	-1.248	0.007						Gm11127	1.133	0.02					Marcks	-1.288	0.014
											Psg20	-1.001	0.002						Nit1	1.088	0.012					Gm5415	-1.161	0.005						Ccdc77	1.051	0.015					Tcap	-1.147	0.009
											Tlr6	-1.654	0.025						Fam76a	1.51	0.044					Olfr1166	-1.038	0.003						Dsg1a	1.184	0.024					Olfr507	-1.04	0.006
											Rpgrip1	-1.662	0.026						Klf15	1.284	0.025					Tox3	-1.129	0.005						Efcab8	1.345	0.038					Kcnc4	-1.491	0.027
											Sft2d2	-1.044	0.003						Ccne2	1.032	0.01					Slc35f5	-1.144	0.005						Arl13b	1.085	0.017					Tmem229a	-1.154	0.01
											Robo4	-1.115	0.005						Arpin	1.186	0.019					Mib2	-1.04	0.003						Slc9b2	1.004	0.013					Rgs13	-1.313	0.017
											Serpinh1	-1.53	0.02						Gfm1	1.504	0.044					Prkrip1	-1.157	0.006						Cep78	1.071	0.018					Ckap2	-1.09	0.008
											Olfr508	-1.037	0.003						Gm7827	1.097	0.014					Cavin2	-1.359	0.014						Fbxo30	1.032	0.016					Cfap221	-1.177	0.011
											Nenf	-1.009	0.003						Agfg2	1.229	0.024					Polr2l	-1.149	0.006						Fhl4	1.023	0.017					Capn1	-1.097	0.008
											Col8a2	-1.002	0.003						Vps26b	1.043	0.012					Prrg1	-1.767	0.038						Ebf3	1.027	0.018					Rev3l	-1.298	0.017
											Samsn1	-1.063	0.005						Hamp2	1.035	0.012					Lipm	-1.369	0.015						Esr1	1.209	0.034					Slc15a1	-1.19	0.012
											Hoxb9	-1.131	0.006						Fam214b	1.054	0.013					Cldn5	-1.436	0.018						Wdr18	1.013	0.02					Olfr543	-1.04	0.006
											Prr32	-1.078	0.005						Il1a	1.232	0.026					Tas2r120	-1.42	0.018						Dnajc21	1.054	0.023					Rab40b	-1.01	0.006
											Mafa	-1.25	0.011						Ube2h	1.157	0.02					Clca3b	-1.055	0.005						Lgals2	1.029	0.022					H1f2	-1.028	0.006
											Tma16	-1.408	0.018						Timp2	1.103	0.018					Sox12	-1.002	0.003						Foxn1	1.277	0.049					Mvp	-1.109	0.01
											Rps6ka6	-1.126	0.007						Fam50a	1.145	0.022					Pkn2	-1.28	0.012						Etaa1	1.012	0.023					Fsbp	-1.025	0.007
											Zfp944	-1.208	0.01						Nsrp1	1.33	0.038					Tmem167b	-1.225	0.01						Apool	1.097	0.037					Rcvrn	-1.223	0.015
											Slc23a1	-1.045	0.005						Gm52537	1.002	0.013					Plekhg1	-1.19	0.009						Tdrd7	1.053	0.034					Pnmal2	-1.379	0.025
											Pgap3	-1.278	0.013						Atp6v0d1	1.009	0.014					Olfr131	-1.219	0.01						Fcrls	1.145	0.045					Ces1c	-1.193	0.014
											Ehd1	-1.394	0.019						Ccdc14	1.035	0.016					Ttc22	-1.18	0.009						1700003E16Rik	1.103	0.04					Pdcd6ip	-1.17	0.013
											Gm6760	-1.147	0.008						Gdap2	1.077	0.018					Med9	-1.373	0.018						Ctdspl	1.003	0.03					Plxna3	-1.159	0.014
											Patj	-1.212	0.012						Pth2r	1.175	0.026					Olfr1297	-1.16	0.009						Golph3	1.028	0.035					Defb38	-1.04	0.009
											Sema3a	-1.301	0.017						Btg4	1.26	0.033					Kyat1	-1.498	0.025						Stk35	1.021	0.042					Trappc9	-1.125	0.012
											Olfr194	-1.214	0.013						Krtcap2	1.187	0.027					Obsl1	-1.24	0.012						Bsx	1.035	0.044					Rffl	-1.166	0.015
											Slc25a29	-1.195	0.012						Insc	1.044	0.018					Fabp6	-1.084	0.007						A930004D18Rik	1.05	0.047					Luzp2	-1.08	0.01
											Sohlh1	-1.318	0.02						Olfr1040	1.144	0.025					Prokr2	-1.017	0.005						1810024B03Rik	1.024	0.046					Vamp8	-1.057	0.01
											Rgs6	-1.538	0.035						Amz1	1.221	0.032					Sphk1	-1.225	0.013													B3gnt7	-1.22	0.018
											Olfr992	-1.142	0.011						Entr1	1.035	0.017					Otud3	-1.009	0.005													Olfr774	-1.271	0.022
											Txn2	-1.118	0.011						Inpp5e	1.041	0.018					Scgb1b3	-1.323	0.018													Ppp1r16b	-1.187	0.017
											Olfr255	-1.406	0.027						Camk2g	1.179	0.029					Oca2	-1.063	0.007													Aadacl2fm1	-1.032	0.009
											Nlrp4b	-1.264	0.018						Gm11554	1.068	0.021					Panx2	-1.15	0.01													Taf4b	-1.104	0.013
											Zic2	-1.506	0.035						Kcnip2	1.235	0.035					Vmn1r4	-1.087	0.008													Gm3414	-1.029	0.009
											Pklr	-1.529	0.038						Hoxb1	1.177	0.031					Igsf3	-1.298	0.018													Tex13d	-1.404	0.033
											H2-M1	-1.118	0.011						Calb1	1.032	0.021					Mbp	-1.512	0.033													Cyp2ab1	-1.004	0.009
											Alx3	-1.387	0.028						Hnrnpdl	1.056	0.024					Prc1	-1.137	0.011													Man2b2	-1.266	0.024
											Olfr994	-1.6	0.045						Gchfr	1.03	0.024					Olfr1274	-1.074	0.008													Vma21	-1.13	0.015
											Olfr248	-1.011	0.007						Cnot9	1.221	0.044					Mblac1	-1.346	0.023													Ifit1	-1.067	0.012
											Csf2rb2	-1.023	0.008						Cst12	1.117	0.033					Olfr790	-1.344	0.023													Olfr1284	-1.367	0.033
											Vmn2r116	-1.058	0.01						Ica1	1.143	0.036					Fancc	-1.201	0.015													Olfr1213	-1.475	0.043
											Olfr318	-1.041	0.009						Adcy4	1.006	0.025					Cep290	-1.079	0.009													Wdr35	-1.188	0.02
											Dmrt1	-1.052	0.01						Bicd1	1.141	0.039					Olfr713	-1.123	0.011													Pced1b	-1.358	0.033
											Pxdc1	-1.107	0.013						Lyrm4	1.186	0.044					Tspan3	-1.218	0.016													Phlda3	-1.353	0.033
											Fgfbp3	-1.092	0.012						Eid3	1.178	0.044					Mapk15	-1.124	0.012													Tnp1	-1.359	0.034
											Raet1d	-1.459	0.037						A630010A05Rik	1.037	0.03					Olfr1449	-1.501	0.036													Mtmr7	-1.02	0.011
											Olfr787	-1.131	0.014						1700019N19Rik	1.09	0.037					Psg27	-1.119	0.012													Sars	-1.106	0.016
											Sdsl	-1.258	0.022						Erlin1	1	0.028					Ubxn8	-1.28	0.021													Ina	-1.09	0.015
											Rpl10l	-1.091	0.013						Speg	1.041	0.032					Fsd1l	-1.335	0.025													Olfr494	-1.182	0.021
											Rprml	-1.012	0.009						Hscb	1.025	0.031					Pitx3	-1.268	0.021													Gm6583	-1.108	0.017
											Hsd17b3	-1.008	0.009						1700122O11Rik	1.061	0.037					Olfr952	-1.185	0.016													Bcl2l11	-1.164	0.02
											Izumo3	-1.027	0.011						Gm46058	1.096	0.041					Lin7a	-1.145	0.014													Urm1	-1.423	0.041
											Ttll1	-1.008	0.01						Mrps7	1.043	0.037					Olfr516	-1.261	0.021													Gm10265	-1.469	0.047
											Wee1	-1.128	0.017						Bloc1s1	1.07	0.041					Umps	-1.229	0.019													Eif4g2	-1.109	0.018
											Asb13	-1.074	0.014						Zbtb9	1.027	0.037					Plekhf1	-1.132	0.014													Pdcd2l	-1.369	0.038
											Olfr995	-1.012	0.011						Adarb1	1.086	0.046					Mex3c	-1.283	0.023													Gm14288	-1.327	0.035
											Cstdc3	-1.166	0.021						Meioc	1.097	0.049					Etl4	-1.307	0.025													Arf4	-1.17	0.022
											Top2a	-1.071	0.015						Vnn3	1.046	0.044					Osm	-1.051	0.01													Ncbp3	-1.465	0.048
											Rbp2	-1.334	0.034						Fras1	1.058	0.049					Zfp157	-1.175	0.018													Suv39h1	-1.002	0.012
											Prps1	-1.12	0.018						Gm29666	1.031	0.046					Epha2	-1.275	0.024													Plekho1	-1.091	0.018
											Prpmp5	-1.039	0.013						Ttc39b	1.003	0.048					Smim22	-1.151	0.017													Tmem134	-1.267	0.032
											Krtap9-3	-1.302	0.033													Glmn	-1.02	0.01													Corin	-1.062	0.016
											Xirp1	-1.173	0.023													Nemp2	-1.11	0.015													Olfr1418	-1.25	0.03
											Fads2b	-1.109	0.018													Nhlrc4	-1.191	0.02													Pde6h	-1.108	0.02
											Vmn2r124	-1.332	0.037													Olfr1155	-1.021	0.011													Pes1	-1.034	0.015
											Psd4	-1.107	0.02													Senp6	-1.383	0.035													Sap130	-1.247	0.031
											Zbtb26	-1.053	0.016													Zfp750	-1.258	0.025													Golim4	-1.299	0.036
											Rem1	-1.172	0.025													Neurog1	-1.074	0.014													Ushbp1	-1.168	0.025
											Rln3	-1.125	0.022													Rsad2	-1.419	0.04													Spire2	-1.071	0.018
											Rap1gds1	-1.121	0.022													Prss50	-1.132	0.019													Ccer1	-1.061	0.018
											S100a6	-1.264	0.036													Rufy1	-1.361	0.037													Ceacam16	-1.076	0.019
											Hoxb8	-1.34	0.044													Prss56	-1.273	0.03													Elp3	-1.055	0.018
											Psmb8	-1.014	0.017													Usp16	-1.016	0.012													Olfr557	-1.104	0.021
											Mei4	-1.316	0.043													Tekt5	-1.016	0.012													Dpep3	-1.243	0.033
											Ch25h	-1.02	0.018													Ube2cbp	-1.223	0.027													Rbp7	-1.056	0.018
											Lkaaear1	-1.362	0.05													Opn3	-1.248	0.029													Sgsm1	-1.261	0.035
											Vmn1r188	-1.248	0.038													Pcdhga3	-1.117	0.019													Lce1c	-1.067	0.019
											Als2cl	-1.073	0.023													Olfr920	-1.435	0.048													Prl7a1	-1.071	0.02
											Gm12258	-1.268	0.041													Slain1	-1.411	0.045													Ist1	-1.073	0.02
											Rnase2b	-1.042	0.021													Tff1	-1.147	0.022													B3galnt2	-1.291	0.04
											Pcdhb17	-1.006	0.019													Pbxip1	-1.267	0.033													Ppp6r3	-1.09	0.022
											Ska1	-1.042	0.022													Svep1	-1.243	0.03													Trim34a	-1.243	0.036
											Cct6b	-1.048	0.023													Siglecg	-1.408	0.046													Irf8	-1.16	0.029
											Trim33	-1.211	0.038													Csn3	-1.072	0.017													Sostdc1	-1.097	0.024
											Klrg1	-1.088	0.029													Gm10910	-1.06	0.017													Myof	-1.222	0.036
											Ppp6r1	-1.074	0.029													Col6a6	-1.125	0.022													Slc9a3	-1.242	0.038
											E030030I06Rik	-1.03	0.025													Cldn11	-1.26	0.033													Cs	-1.247	0.039
											Cptp	-1.004	0.024													Olfr33	-1.293	0.037													Ik	-1.049	0.021
											Olfr738	-1.179	0.042													Vps35l	-1.117	0.022													Ano5	-1.044	0.021
											Lvrn	-1.027	0.027													Peg10	-1.164	0.026													Rnf167	-1.108	0.027
											Olfr507	-1.169	0.043													Sh2d1a	-1.092	0.02													Crybb1	-1.155	0.031
											Rfx6	-1.087	0.034													Oas3	-1.288	0.037													H2-T3	-1.043	0.022
											Smim22	-1.112	0.038													Ubtd1	-1.105	0.021													Cep72	-1.315	0.049
											Rassf5	-1.065	0.033													Bsph1	-1.043	0.017													Slfnl1	-1.084	0.026
											Olfr1231	-1.027	0.03													Lrrc41	-1.184	0.028													Serpinb1a	-1.063	0.026
											Rhbdl2	-1.026	0.03													Tbc1d30	-1.253	0.035													A530016L24Rik	-1.227	0.042
											Olfr1141	-1.175	0.047													Zc3h12a	-1.026	0.017													Igf2bp3	-1.188	0.038
											Rhox5	-1.09	0.037													Rragd	-1.155	0.027													Triap1	-1.041	0.025
											Heyl	-1.04	0.032													Atxn7	-1.174	0.028													Klk9	-1.22	0.044
											TagRFP	-1.133	0.043													Adgrb1	-1.227	0.034													Ms4a2	-1.027	0.025
											Cds1	-1.019	0.031													Olfr1121	-1.043	0.019													Gm11541	-1.06	0.03
											Fev	-1.125	0.043													Supt3	-1.057	0.02													Prmt3	-1.16	0.041
											Gpalpp1	-1.073	0.04													Rasgrp3	-1.278	0.039													Ednra	-1.108	0.036
											Pcdh7	-1.089	0.043													Lin28a	-1.299	0.042													Top3b	-1.146	0.04
											Olfr771	-1.083	0.043													Otud7a	-1.039	0.019													Sel1l	-1.024	0.028
											Shld2	-1.019	0.039													Bves	-1.065	0.021													Ovca2	-1.054	0.031
											Taf6	-1.039	0.042													Snx4	-1.185	0.031													Kcnt1	-1.05	0.031
											Slfn1	-1.055	0.047													Slc25a46	-1.288	0.041													Map3k13	-1.028	0.029
																										Krtap31-1	-1.166	0.03													Tubb5	-1.146	0.042
																										Pik3ap1	-1.054	0.021													Crem	-1.117	0.039
																										Nudcd3	-1.164	0.032													Nyap1	-1.086	0.036
																										Lrriq4	-1.302	0.046													Slc10a2	-1.089	0.037
																										Pramel15	-1.15	0.031													Rap2c	-1.021	0.03
																										Il6st	-1.287	0.045													Gm6034	-1.053	0.034
																										Taf7l2	-1.237	0.04													Ccdc163	-1.002	0.029
																										Ttc24	-1.013	0.019													Olfr54	-1.108	0.041
																										Fev	-1.086	0.026													Fitm1	-1.021	0.032
																										Trmt2a	-1.311	0.049													Ccdc71	-1.024	0.033
																										Rbm18	-1.255	0.043													Mog	-1.119	0.046
																										Sarnp	-1.079	0.026													Spata19	-1.026	0.035
																										Arvcf	-1.027	0.022													Krt18	-1.047	0.037
																										Chrnb1	-1.236	0.042													Lgals3	-1.093	0.044
																										Sprr3	-1.081	0.027													Nfe2l2	-1.108	0.046
																										Adamts1	-1.132	0.032													Rragc	-1.034	0.039
																										Olfr1006	-1.167	0.036													Olfr52	-1.079	0.045
																										Cluap1	-1.093	0.029													Mrpl42	-1.091	0.048
																										Scaper	-1.008	0.022													Gm13539	-1.017	0.043
																										Eloc	-1.044	0.025													Rpap3	-1.057	0.049
																										Orm3	-1.106	0.031													Lin7b	-1.022	0.046
																										Olfr427	-1.044	0.026													Prtg	-1.012	0.046
																										Atp6v0d2	-1.081	0.03													Prpf31	-1.029	0.049
																										Cacna2d1	-1.059	0.027													Susd4	-1.012	0.047
																										Rnf151	-1.251	0.048													Dand5	-1.017	0.048
																										Plpp3	-1.03	0.025													Mrgprh	-1.005	0.05
																										Trp53i13	-1.159	0.038
																										Pum3	-1.106	0.033
																										Pgpep1l	-1.063	0.029
																										Zfp780b	-1.226	0.047
																										Rfx2	-1.19	0.044
																										Sult2a8	-1.168	0.042
																										Neto2	-1.117	0.036
																										Pbx4	-1.15	0.04
																										Olfr157	-1.092	0.034
																										Serpinb6d	-1.169	0.042
																										Pramel13	-1.043	0.029
																										Slc16a5	-1.021	0.027
																										Samd1	-1.177	0.044
																										Piwil4	-1.143	0.04
																										Cyp4f13	-1.154	0.042
																										Olfr593	-1.164	0.043
																										Olfr1361	-1.122	0.039
																										Kash5	-1.071	0.034
																										Cstdc2	-1.2	0.05
																										Gm6588	-1.006	0.028
																										Def6	-1.099	0.038
																										Rad17	-1.038	0.032
																										2610001J05Rik	-1.133	0.043
																										Gucy2f	-1.059	0.036
																										Syndig1l	-1.107	0.041
																										Ccdc113	-1.099	0.041
																										Csf2rb2	-1.126	0.044
																										Upf1	-1.121	0.045
																										Rhbdd1	-1.057	0.037
																										Pick1	-1.077	0.04
																										Utp14b	-1.018	0.034
																										Olfr1112	-1.036	0.036
																										Prl7a1	-1.129	0.048
																										Vmn1r48	-1.145	0.05
																										Klra12	-1.125	0.048
																										Eif3i	-1.121	0.047
																										Gm8439	-1.104	0.048
																										Usp7	-1.063	0.044
																										Sik3	-1.097	0.049
																										Olfr1028	-1.056	0.045
																										Cgas	-1.05	0.045
																										Sdr9c7	-1.057	0.046
																										Pgbd5	-1.017	0.041
																										Siglech	-1.027	0.042
																										Filip1	-1.035	0.047
																										Crct1	-1.041	0.048
																										Rgs9	-1.01	0.048
																										V1ra8	-1.01	0.05

## Sheet: Astrocytes
	Up-regulated Genes - DG - Astrocytes							Down-regulated Genes - DG - Astrocytes								Up-regulated Genes - CA3 - Astrocytes							Down-regulated Genes - CA3 - Astrocytes								Up-regulated Genes - CA1 - Astrocytes							Down-regulated Genes - CA1 - Astrocytes
	CONV			FLASH				CONV			FLASH					CONV			FLASH				CONV			FLASH					CONV			FLASH				CONV			FLASH
	Gene	Log2(fc)	p-value	Gene	Log2(fc)	p-value		Gene	Log2(fc)	p-value	Gene	Log2(fc)	p-value			Gene	Log2(fc)	p-value	Gene	Log2(fc)	p-value		Gene	Log2(fc)	p-value	Gene	Log2(fc)	p-value			Gene	Log2(fc)	p-value	Gene	Log2(fc)	p-value		Gene	Log2(fc)	p-value	Gene	Log2(fc)	p-value
	Ecpas	1.246	0.000502	Hexim1	1.756	0.003		Kcnk2	-1.66	6.89e-05	Olfr920	-1.253	0.002			Fau	1.537	5.22e-05	Dtnb	1.594	0.000169		Olfr872	-1.284	0.002	Nxn	-1.723	4.66e-05			Garnl3	1.45073	1.29e-05	Clec2j	2.09885	0.002		Cxadr	-1.01608	0.012	Olfr1283	-1.20721	1.89e-05
	Acpp	1.657	0.004	Il33	1.463	0.003		Fndc1	-1.613	8.11e-05	Olfr890	-1.148	0.002			Chd3	1.173	9.18e-05	Cox6a1	1.465	0.0002		Sco1	-1.021	0	Cldn11	-2.507	0.005			Gm13420	1.87825	0.000505	Sval2	1.5933	0.00032		Slc18a3	-1.0862	0.025	Smim22	-2.05276	0.005
	Gm10662	1.291	0.001	Dgcr6	1.264	0.001		Klk12	-1.503	5.27e-05	Plac8l1	-1.235	0.003			Git1	1.672	0.002	Git1	1.828	0.001		Gpr143	-1.372	0.008	Nek11	-1.341	7.68e-05			Clec2j	1.84877	0.003	Col1a1	1.75879	0.001		Oosp3	-1.01282	0.02	Plekhm3	-1.80258	0.004
	Gm51965	1.054	0.000422	Gpx5	1.438	0.004		Trh	-1.655	0.000184	Sox7	-1.105	0.001			Krt7	1.213	0.002	Arg2	1.374	0.000211		Rest	-1.027	0.004	Slc9b2	-1.832	0.001			Gm13420	1.3393	0.002	Irf2bpl	1.41381	0.000269		Ccdc6	-1.09062	0.028	Osbpl3	-1.9026	0.007
	Gjb4	1.697	0.01	Klrg1	1.419	0.006		Ankrd36	-2.702	0.006	Cdk14	-1.117	0.002			Galnt4	1.387	0.004	Clec2j	1.76	0.002		Lrrc10	-1.27	0.018	Cela2a	-1.696	0.000935			Col1a1	1.20017	0.004	Esrra	1.67342	0.002		Gm21379	-1.05433	0.035	Tmem200b	-1.03514	0.00013
	Aunip	1.322	0.003	Acaca	1.653	0.014		Defb19	-1.677	0.000495	Grxcr1	-1.273	0.005			Clec2j	1.396	0.005	Dnmt3l	1.538	0.001		Abcg2	-1.038	0.008	Ankrd66	-1.417	0.000246			Alkbh5	1.05799	0.002	Desi2	1.41032	0.000553		Chst1	-1.01327	0.042	Olfr54	-1.79343	0.007
	Fam216b	1.38	0.004	Plp1	1.542	0.011		Tfec	-1.768	0.003	Plxnd1	-1.472	0.013			E130308A19Rik	1.53	0.01	Kcna7	2.225	0.009		Gm9922	-1.407	0.031	Olfr816	-1.711	0.001			Acrbp	1.10068	0.004	Tram2	1.67675	0.002					Rnf212	-1.53294	0.003
	Cabp4	1.524	0.01	Epp13	1.788	0.024		Odf4	-1.527	0.001	Cort	-1.125	0.004			Arg2	1.021	0.001	Mrpl2	1.278	0.00035		Secisbp2	-1.079	0.011	Spink6	-1.484	0.000428			Dnal4	1.00308	0.003	Ces1d	1.42511	0.000869					Nufip2	-1.33559	0.003
	Aagab	1.301	0.005	5730455P16Rik	1.298	0.007		Bckdk	-1.369	0.000627	Rpgrip1	-1.224	0.007			Gabarap	1.059	0.002	Fcgbp	1.541	0.002		Nckap5l	-1.497	0.049	Tmem167	-1.307	0.000152			Tram2	1.09447	0.007	Rag1	1.25672	0.000509					Prm2	-1.10909	0.001
	Entpd3	1.171	0.003	Fryl	1.235	0.005		Tecpr2	-1.2	0.000223	Tfec	-1.181	0.006			Alpk1	1.083	0.003	Atp1b1	2.1	0.009		Tril	-1.057	0.014	Pglyrp3	-1.348	0.000222			Fam163b	1.17148	0.011	Fam166b	1.31575	0.000769					Capn15	-1.57282	0.009
	Map3k8	1.439	0.011	Pus7l	1.2	0.005		Itga8	-1.517	0.002	Pon2	-1.035	0.003			Calm1	1.409	0.011	Gosr2	1.369	0.000775		Aurka	-1.092	0.018	Gucy2d	-1.251	0.000148			Bbs7	1.00431	0.007	Edem1	1.01736	0.000116					Nnt	-1.04642	0.001
	Fgb	1.319	0.008	Entpd3	1.071	0.003		Mpped2	-2.103	0.013	Arl13a	-1.133	0.006			Hsd17b11	1.134	0.004	Calm1	1.792	0.005		Fam122b	-1.081	0.018	Mctp1	-1.382	0.000438			Car15	1.12471	0.016	Txndc5	1.17595	0.000495					Plek	-1.61322	0.01
	Cebpd	1.91	0.036	Chst7	1.137	0.004		Mrpl42	-1.522	0.003	Dtnb	-1.098	0.006			Cpq	1.091	0.003	Bsn	1.745	0.004		Nsdhl	-1.186	0.027	Wnt7b	-1.49	0.000827			Ddx59	1.10427	0.021	Fam234b	1.28317	0.000963					Strc	-1.20489	0.003
	Grin2a	1.485	0.014	Ears2	1.129	0.005		Acmsd	-1.224	0.000683	Wapl	-1.154	0.008			F8a	1.65	0.023	2300009A05Rik	1.522	0.002		1810024B03Rik	-1.301	0.038	Slfn3	-1.332	0.000386			Atp6v1fnb	1.02446	0.016	Cdr2l	1.63349	0.005					Sec24c	-1.40847	0.006
	Odad1	1.018	0.002	Ces1d	1.517	0.019		Lrrc73	-1.411	0.002	Mgme1	-1.094	0.006			Gm11565	1.238	0.008	Kdm7a	1.497	0.002		Rad51b	-1.012	0.016	A830018L16Rik	-1.385	0.000578			Hpd	1.14367	0.037	Dnal4	1.31902	0.001					Rims4	-1.38775	0.006
	Emc2	1.286	0.008	Lhx4	1.695	0.029		Usp3	-1.37	0.002	Cd40lg	-1.228	0.011			1190007I07Rik	1.067	0.004	Syndig1	1.155	0.000322		Gk2	-1.092	0.023	Them7	-1.344	0.000528			Gm35486	1.0108	0.026	Dtwd1	1.292	0.001					Pcgf3	-1.20895	0.003
	Cops8	1.526	0.017	Elp1	1.412	0.016		Sema4g	-1.547	0.005	Orai1	-1.533	0.028			Inpp5f	1.573	0.025	Nkain1	1.283	0.00074		Trh	-1.104	0.024	Nt5el	-1.271	0.000368			Dock3	1.10177	0.036	Gm6408	1.37238	0.002					Olfr1414	-1.30605	0.005
	Fam174c	1.456	0.014	Dpy19l1	1.497	0.02		Rnase12	-1.313	0.002	Olfr713	-1.288	0.015			Jmjd6	1.15	0.007	H2al1a	1.198	0.000453		Lipt2	-1.255	0.038	Ube2d1	-1.071	9.01e-05			Bcl7b	1.14492	0.049	Kcng4	1.30675	0.002					Srek1ip1	-1.03809	0.001
	Ccdc112	1.889	0.038	Atp8b1	1.392	0.015		Sephs1	-1.233	0.001	Otog	-1.151	0.01			2300009A05Rik	1.125	0.006	Cks1brt	1.36	0.001		Mdk	-1.097	0.025	Prl2b1	-2.161	0.01			Ints13	1.02497	0.036	Gdf6	1.29933	0.002					Olfr370	-1.00561	0.001
	Hexdc	1.283	0.008	Capn3	1.097	0.005		Il13ra1	-1.454	0.004	Tex38	-1.05	0.006			Gpihbp1	1.777	0.041	Krtdap	1.703	0.005		Pdcl3	-1.159	0.031	Tmod3	-1.104	0.000136			Sox10	1.05645	0.045	Gm35486	1.5764	0.007					Map1lc3b	-1.44084	0.009
	Mlana	1.36	0.011	Zfp414	1.328	0.013		Rasa1	-1.176	0.00099	Olfr1276	-1.166	0.011			Camk2a	1.318	0.017	Gart	1.337	0.001		Nmrk1	-1.252	0.041	Rpl23	-1.154	0.000207			Drap1	1.0459	0.047	Mxra7	1.7004	0.012					Prr19	-1.07464	0.002
	Klrg2	1.242	0.007	Slc25a48	1.242	0.009		Olfr1275	-1.49	0.005	Ntsr2	-1.142	0.01			Kiz	1.299	0.018	Epm2aip1	1.481	0.003		Pmch	-1.092	0.026	Septin6	-1.407	0.001						Acbd7	1.53559	0.008					Olfr255	-1.11585	0.003
	Igfn1	1.203	0.006	Gja5	1.532	0.024		Cop1	-1.482	0.005	9030624G23Rik	-1.512	0.034			Fancg	1.157	0.011	Clec4a3	1.366	0.002		Dicer1	-1.209	0.039	Sh3rf3	-1.219	0.000391						Psme3ip1	1.22567	0.002					Map6d1	-1.04927	0.002
	Manbal	1.318	0.01	Pwwp3a	1.148	0.007		Rhof	-1.678	0.009	Irgm1	-1.187	0.013			Hspa2	1.204	0.014	Ch25h	1.632	0.005		Cux2	-1.198	0.041	Sec63	-1.483	0.002						Cep57	1.29871	0.003					Sfxn5	-1.01366	0.002
	Fam133b	1.041	0.003	Zcchc24	1.425	0.018		Med21	-1.546	0.007	Stmn4	-1.052	0.009			Ndufs6	1.018	0.007	Zfp599	1.413	0.002		Olfr642	-1.195	0.041	Troap	-1.277	0.000631						A730046J19Rik	1.34615	0.004					Scap	-1.20768	0.005
	4921536K21Rik	1.32	0.012	Fam91a1	1.351	0.015		Olfr738	-1.418	0.004	Nt5c2	-1.132	0.013			Tbc1d21	1.095	0.011	Suco	1.335	0.002		Lhx8	-1.129	0.035	Gdpd4	-1.112	0.000223						Ifng	1.46592	0.007					Tagap1	-1.31528	0.008
	Hnrnpul1	1.771	0.039	Tasor2	1.097	0.006		Otol1	-1.672	0.011	Cldn12	-1.124	0.015			Acvr2a	1.45	0.034	Abca5	1.559	0.005		Arr3	-1.198	0.043	Myh6	-1.427	0.001						Abca9	1.47315	0.007					Olfr190	-1.31688	0.008
	Clec16a	1.205	0.009	Pdpn	1.017	0.004		Sema3f	-1.426	0.005	Pcsk1n	-1.277	0.026			Fbll1	1.209	0.018	Nmnat3	1.629	0.006		Rgs20	-1.186	0.047	Cldn17	-1.583	0.003						Esp34	1.20199	0.003					Cyhr1	-1.62023	0.022
	Kcnk18	1.449	0.021	Olfr332	1.037	0.005		Slc14a2	-1.288	0.003	Tnks	-1.261	0.026			Antxr1	1.13	0.016	Laptm4a	1.142	0.000662		Washc5	-1.035	0.037	Rpl36a	-1.361	0.001						Hrh1	1.06393	0.001					Pisd	-1.18497	0.006
	1700093K21Rik	1.539	0.029	Gm4847	1.434	0.023		Ifit2	-1.5	0.007	Lrguk	-1.172	0.02			Cpe	1.265	0.026	Zfp146	1.222	0.001		Ccdc113	-1.078	0.048	Olfr448	-1.753	0.006						Kng2	1.53817	0.012					Zfp830	-1.6939	0.026
	Sord	1.431	0.022	Fam83d	1.404	0.021		Pggt1b	-1.507	0.007	Trabd2b	-1.169	0.02			Zfp661	1.084	0.014	Ppia	1.106	0.000546		Atrip	-1.061	0.046	Bcl2l10	-1.277	0.000863						Il1rapl2	1.04781	0.001					Sart3	-1.26308	0.008
	Gbx2	1.157	0.01	Vmn1r24	1.62	0.038		Mylip	-1.02	0.000684	Nr2f6	-1.204	0.023			Efemp2	1.06	0.015	Carnmt1	1.157	0.000834		Vdr	-1.052	0.049	Pdzk1	-1.384	0.002						Hsd3b7	1.14357	0.003					Wbp2nl	-1.35456	0.012
	Pus7l	1.119	0.009	Lef1	1.063	0.007		Tm7sf3	-1.685	0.012	Olfr1312	-1.062	0.014			Bsn	1.117	0.019	Erfl	1.678	0.008		Mthfr	-1.031	0.047	Tent4b	-1.99	0.012						Tmem9b	1.0044	0.001					Tomm6	-1.26555	0.009
	Ccdc102a	1.098	0.008	Ankrd34a	1.679	0.045		Olfr64	-1.65	0.011	Psmc3	-1.128	0.018			Fkbp10	1.061	0.016	Camk2a	1.645	0.008					Olfr112	-1.481	0.003						Cox18	1.24153	0.005					Mta2	-1.68899	0.03
	Adora2b	1.15	0.01	Olfr987	1.408	0.025		Taar4	-1.203	0.002	Cys1	-1.007	0.011			Ankdd1b	1.216	0.027	F8a	1.862	0.014					Stkld1	-1.885	0.01						Eral1	1.15505	0.003					Scrn3	-1.23591	0.008
	Asz1	1.244	0.015	1700093K21Rik	1.418	0.026		BC107364	-1.525	0.008	Olfml2b	-1.322	0.033			Baiap3	1.113	0.021	Pcp4	1.37	0.003					Ranbp10	-1.23	0.000867						Gipc3	1.19024	0.004					Olfr390	-1.01865	0.003
	Usp15	1.081	0.008	Sphkap	1.363	0.023		Mapk8ip1	-1.514	0.008	Taz	-1.155	0.021			Gbp2b	1.066	0.018	Clvs2	1.702	0.01					Prss56	-1.057	0.000275						Med21	1.03394	0.002					Olfr613	-1.65133	0.029
	Klk1b16	1.152	0.01	Gm38499	1.103	0.01		Arl13a	-1.354	0.005	Sdf2l1	-1.109	0.018			Tango2	1	0.014	Atp5a1	1.595	0.007					Prkcd	-1.481	0.003						Eif3k	1.2035	0.004					Rc3h2	-1.31816	0.012
	Eif1ad	1.118	0.01	Ghdc	1.379	0.025		Tbx22	-1.115	0.002	Ptges3l	-1.189	0.026			Isg20l2	1.084	0.019	Sh3bgrl	1.141	0.001					Sfn	-1.406	0.002						Agap1	1.23117	0.005					Slc25a13	-1.54453	0.023
	Tlr7	1.231	0.015	Chrac1	1.174	0.013		Nacc1	-1.622	0.012	Vwde	-1.288	0.036			Arhgdig	1.035	0.016	Errfi1	1.026	0.000482					Phldb1	-1.224	0.001						Edem3	1.24492	0.005					Ppm1g	-1.20937	0.008
	Cox5a	1.443	0.028	E130218I03Rik	1.37	0.025		Nagk	-1.424	0.007	Prss57	-1.298	0.037			Ccl2	1.114	0.022	Lbhd1	1.284	0.002					Uqcrc2	-1.139	0.000654						Ctnna1	1.02937	0.002					Pecr	-1.30848	0.012
	Cdc20	1.354	0.023	Adck5	1.196	0.015		Yipf3	-1.499	0.009	Ralgapa2	-1.023	0.016			Gigyf1	1.243	0.034	Elac1	1.334	0.003					Nsmce4a	-1.401	0.003						Hjurp	1.02363	0.002					Atp10d	-1.29159	0.011
	Vmn1r211	1.56	0.04	Gm5114	1.207	0.015		Cdkl3	-1.586	0.013	Guca1b	-1.262	0.036			Ube2ql1	1.124	0.024	Cyria	1.25	0.002					Cldn13	-1.349	0.002						Upk3bl	1.21512	0.005					Kif15	-1.4186	0.018
	Lhx2	1.55	0.039	Neb	1.116	0.011		Ccng1	-1.26	0.004	Slc11a1	-1.238	0.035			Polr1h	1.151	0.027	Ywhae	1.275	0.003					Majin	-1.249	0.002						Ttc21b	1.35977	0.01					Sowahd	-1.28916	0.012
	Cpxm1	1.336	0.024	Ankrd39	1.367	0.025		Shd	-1.337	0.006	Rhbdl1	-1.213	0.034			Krtdap	1.098	0.023	Gabarap	1.142	0.001					Cyp2b13	-1.257	0.002						Hey2	1.17771	0.005					Olfr131	-1.3035	0.013
	Fam220a	1.19	0.017	Klhl42	1.102	0.011		Nfkbib	-1.37	0.007	Scn3a	-1.275	0.04			Extl3	1.17	0.029	Emsy	1.687	0.012					Hsd11b2	-1.292	0.002						Efnb3	1.43668	0.014					Olfr640	-1.27485	0.012
	Cdpf1	1.122	0.014	B3gnt4	1.332	0.024		Ddx49	-1.313	0.006	Sdcbp2	-1.105	0.025			A930018P22Rik	1.088	0.022	Gng7	1.388	0.005					Ache	-1.216	0.001						Adarb2	1.45245	0.016					Rtcb	-1.19693	0.009
	Zfp414	1.266	0.023	Gadd45gip1	1.086	0.01		Cdk7	-1.073	0.002	Atraid	-1.125	0.027			Ubb	1.02	0.018	Vars	1.231	0.003					Six4	-1.462	0.005						Apela	1.3661	0.012					Mroh7	-1.29913	0.013
	Chst7	1.031	0.01	Cask	1.573	0.044		Eif3l	-1.187	0.004	Olfr1338	-1.328	0.047			Mzt1	1.111	0.025	Ecscr	1.24	0.003					Ppp2r3a	-1.268	0.002						Cd63	1.16371	0.006					Psd4	-1.14638	0.008
	Erich4	1.371	0.032	Lap3	1.121	0.014		Umps	-1.273	0.005	Auh	-1.16	0.031			Mmp1a	1.18	0.032	Nppb	1.217	0.003					Zfp352	-1.312	0.003						Extl1	1.37887	0.014					Safb2	-1.12321	0.007
	Zkscan3	1.278	0.025	Gpn3	1.494	0.041		Capn1	-1.254	0.005	Lmna	-1.019	0.019			Cd109	1.043	0.021	Tmem201	1.325	0.004					Tm7sf2	-1.183	0.001						Hoxc4	1.12344	0.005					Prex1	-1.01307	0.004
	Sult2b1	1.023	0.01	Glt6d1	1.385	0.033		Ptrh2	-1.417	0.01	Prr30	-1.139	0.03			Frem2	1.179	0.035	Foxk2	1.554	0.01					Wdr26	-1.008	0.000462						Gm4792	1.09135	0.005					Slc22a2	-1.40933	0.02
	Gm46731	1.06	0.012	Dennd1c	-1.04	0.011		Tmem69	-1.386	0.009	Pim3	-1.03	0.021			Fam76a	1.076	0.025	Postn	1.093	0.001					Mmgt1	-1.331	0.003						Gabra1	1.31585	0.012					Aph1a	-1.07478	0.006
	Hgsnat	1.17	0.018	Lsm7	1.006	0.009		Orai3	-1.605	0.017	Oxa1l	-1.014	0.02			Ggt7	1.187	0.04	Gm36375	1.179	0.002					Rexo5	-1.858	0.016						Ect2l	1.66359	0.031					Rngtt	-1.28663	0.014
	2610524H06Rik	1.493	0.044	Acsbg3	1.493	0.043		Timm50	-1.299	0.007	Lurap1l	-1.029	0.021			BC024139	1.18	0.04	Ank3	1.626	0.013					Aplnr	-1.211	0.002						AA792892	1.14761	0.007					Tspan32	-1.3143	0.016
	Pip5k1b	1.015	0.01	Gm13090	1.253	0.024		Brs3	-1.198	0.005	Scrn3	-1.038	0.022			Grik4	1.125	0.034	Cpe	1.564	0.011					Zfp148	-1.334	0.004						Tlr4	1.00881	0.004					Prss37	-1.289	0.015
	Lamtor4	1.268	0.025	Asic4	1.161	0.018		Tmem72	-1.249	0.006	Otud3	-1.116	0.029			Pla2g7	1.098	0.032	Echdc1	1.998	0.03					Mdn1	-1.094	0.001						Blmh	1.11534	0.006					Trim75	-1.12464	0.008
	A130010J15Rik	1.357	0.032	Cyp20a1	1.188	0.02		Prss29	-1.11	0.003	Pias1	-1.066	0.026			Agbl4	1.039	0.027	Jph1	1.238	0.004					Tex19.2	-1.35	0.004						Celf1	1.56797	0.027					Porcn	-1.22066	0.012
	Klhl42	1.122	0.016	1700024J04Rik	1.482	0.045		Samhd1	-1.001	0.002	4921504E06Rik	1.203	0.04			Aff3	1.027	0.028	Hand1	1.301	0.005					Mmab	-1.429	0.006						Hsd3b8	1.11272	0.006					Nlrp3	-1.34923	0.018
	Fam161a	1.288	0.027	Atmin	1.171	0.02		Mndal	-1.165	0.004	Olfr969	-1.22	0.042			Wfdc5	1.071	0.033	Gm11634	1.27	0.004					Olfr1137	-1.242	0.003						Ewsr1	1.47728	0.022					Olfr1028	-1.36835	0.02
	Foxl3	1.079	0.014	Ammecr1	1.472	0.044		Arid5b	-1.236	0.006	Spindoc	-1.145	0.035			Acss2	1.06	0.033	Gip	1.2	0.003					Prss57	-1.213	0.002						Cap1	1.06147	0.005					Sprr1b	-1.47896	0.028
	Gpd2	1.333	0.032	Bid	1.052	0.013		L3mbtl4	-1.1	0.003	Srgn	-1.25	0.046			Fmn1	1.07	0.034	Ftcd	1.388	0.007					Pinx1	-1.421	0.006						Kdm5b	1.1913	0.009					Ctsm	-1.24864	0.015
	Ybx3	1.005	0.01	Ang6	1.218	0.024		Olfr202	-1.74	0.027	Olfr606	-1.097	0.03			Atf3	1.064	0.035	Dvl3	1.246	0.004					Ppp1r16a	-1.447	0.007						Gja5	1.31821	0.015					Taar2	-1.00645	0.006
	Cyrib	1.085	0.015	Iqcb1	1.105	0.016		Zswim6	-1.407	0.012	Dgat2	-1.067	0.028			Dnase1l1	1.019	0.033	L1cam	1.503	0.011					C1ql1	-1.475	0.007						Acad10	1.3992	0.019					Plxnb3	-1.47256	0.03
	Cdc42	1.009	0.011	Syngr2	1.21	0.023		Gm52456	-1.189	0.005	Polr1b	-1.163	0.038			Eif4a2	1.062	0.039	Nat8f3	1.011	0.001					Ube2g1	-1.1	0.001						Evi5l	1.55024	0.029					Zbtb1	-1.00525	0.006
	Tspan17	1.14	0.019	Kap	1.122	0.018		B3galnt1	-1.107	0.004	Olfr1113	-1.242	0.047			Anapc7	1.01	0.038	Vamp2	1.586	0.015					Casp4	-1.517	0.009						Gm10413	1.59203	0.032					Yipf2	-1.02319	0.007
	Tomm20l	1.041	0.014	Map3k13	1.332	0.034		Tas1r2	-1.344	0.01	Rpusd1	-1.156	0.038			Fam117a	1.007	0.04	Rad51ap2	1.192	0.004					Rpp25	-1.441	0.007						Gpr83	1.40314	0.021					Macrod2	-1.61565	0.044
	Jaml	1.262	0.029	Ampd2	1.452	0.045		Glp2r	-1.314	0.009	Stap1	-1.173	0.04			Morf4l2	1.052	0.047	Acap2	1.158	0.003					Olfr1019	-1.374	0.005						Csf2rb	1.41914	0.022					Prph	-1.26931	0.019
	Cdin1	1.015	0.013	Fbxw9	1.196	0.024		Gadd45g	-1.519	0.018	Pbx1	-1.115	0.035						Etv3	1.32	0.007					Gale	-1.042	0.001						Fbxo47	1.39285	0.021					Man1c1	-1.20117	0.016
	Gtse1	1.377	0.041	Chm	1.112	0.018		Cdk17	-1.071	0.003	BB014433	-1.039	0.028						Eif4e	1.611	0.017					Il20rb	-1.044	0.001						Tmprss6	1.34706	0.018					Nrde2	-1.32877	0.023
	Wdr59	1.124	0.02	Vmn1r211	1.397	0.042		Sult1c1	-1.298	0.009	Teddm2	-1.064	0.03						Gpr158	1.213	0.004					Slc13a2	-1.621	0.012						Dnah3	1.3987	0.022					Rsrc2	-1.45984	0.033
	Sart3	1.1	0.019	Cdc23	1.383	0.041		Chsy1	-1.357	0.011	Olfr596	-1.229	0.048						Cnbp	1.299	0.006					Vamp7	-1.383	0.006						Wfdc13	1.34836	0.019					Atp2c2	-1.28988	0.021
	N4bp2l1	1.182	0.025	Galnt12	1.238	0.029		Lax1	-1.231	0.007	Prps1	-1.143	0.039						Fcgr1	1.299	0.007					Taf9b	-1.111	0.002						Kcnk5	1.20244	0.012					Rnf19b	-1.33382	0.024
	Ncam2	1.04	0.015	Cacna1d	1.404	0.045		Cxcl17	-1.135	0.005	Olfr1047	-1.102	0.035						Zglp1	1.136	0.003					Ube2e3	-1.358	0.006						Actrt1	1.08032	0.007					Lpcat2	-1.19468	0.016
	Gale	1.051	0.016	Ttk	1.247	0.031		Aanat	-1.123	0.005	Tmem14a	-1.048	0.03						Fastkd2	1.258	0.006					2410002F23Rik	-1.044	0.001						Exd1	1.30968	0.017					Ly6g6f	-1.03483	0.009
	Rps16	1.367	0.042	Treh	1.272	0.033		Pde10a	-1.048	0.003	Mcrip1	-1.097	0.036						Ampd2	1.222	0.005					Smad6	-1.1	0.002						Cst12	1.12813	0.009					Samt3	-1.15225	0.014
	Fam222a	1.372	0.043	Gabrb2	1.178	0.026		Mier2	-1.59	0.023	Notch3	-1.065	0.034						Eif1	1.191	0.004					Ugt3a2	-1.031	0.001						Cyp2c37	1.25324	0.016					Mpc1	-1.04284	0.009
	Chrac1	1.134	0.023	Mlana	1.038	0.016		Scd4	-1.471	0.017	Scn3b	-1.036	0.031						Haghl	1.326	0.008					Prep	-1.308	0.005						Snapin	1.11684	0.01					Plod2	-1.23013	0.019
	Gpr155	1.142	0.024	Spag1	1.178	0.027		Mlph	-1.283	0.01	Zfp641	-1.165	0.045						Atf3	1.463	0.013					Olfr915	-1.085	0.002						Dnmbp	1.02913	0.007					B3galnt2	-1.52164	0.041
	E2f3	1.034	0.016	Fbxw2	1.282	0.037		Mrpl10	-1.145	0.006	Olfr466	-1.124	0.042						Vcp	1.275	0.007					Alpl	-1.044	0.001						Afm	1.26262	0.018					Upp2	-1.15354	0.015
	Klk11	1.107	0.022	H2-M11	1.353	0.045		Klhl29	-1.172	0.007	Slc25a12	-1.072	0.036						Tmem205	1.551	0.017					Parp8	-1.289	0.005						Cnksr1	1.1931	0.014					Pld5	-1.23076	0.02
	Hpf1	1.134	0.024	Spaca7	1.277	0.038		Rcvrn	-1.165	0.007	Nucb2	-1.172	0.048						Fbxl20	1.188	0.005					Oprd1	-1.502	0.01						F5	1.30949	0.021					Lipc	-1.10879	0.013
	Cd7	1.006	0.015	Krtap11-1	1.11	0.023		Oas1c	-1.303	0.012	Hmg20a	-1.023	0.031						Krt42	1.04	0.002					Rpusd2	-1.238	0.004						En1	1.5293	0.037					Olfr889	-1.01603	0.009
	Camk1	1.142	0.025	Iqcc	1.06	0.02		Clec12a	-1.654	0.03	Ngp	-1.087	0.038						Igfbp4	1.225	0.006					Pms1	-1.404	0.007						Bcas1	1.18598	0.014					Mertk	-1.34427	0.028
	Errfi1	1.379	0.047	Zfp616	1.041	0.018		Ntsr2	-1.271	0.01	Rtn2	-1.156	0.047						Calm2	1.707	0.026					Sox4	-1.516	0.01						Gm1553	1.04119	0.008					Phlda3	-1.23296	0.02
	Chil4	1.228	0.033	Krtap9-3	1.075	0.021		Masp2	-1.221	0.009	Olfr284	-1.035	0.033						Hoxb6	1.28	0.008					Limk2	-1.176	0.003						Elk1	1.20696	0.016					Mrpl19	-1.09014	0.012
	Ecm1	1.139	0.026	1700129C05Rik	1.348	0.046		Nop16	-1.546	0.024	Fam169b	-1.003	0.03						Slc38a1	1.377	0.011					Eif4b	-1.345	0.006						Zbtb37	1.22281	0.017					Man1a	-1.18429	0.017
	G3bp1	1.102	0.023	Gpr37l1	1.203	0.032		Kyat1	-1.223	0.01	Ppp1cb	-1.022	0.032						Exd2	1.057	0.003					Dbt	-1.163	0.003						Ythdc2	1.19586	0.016					Bbs9	-1.30848	0.026
	Plekhf1	1.233	0.035	Gpr101	1.185	0.03		Gimap1	-1.086	0.005	Dnajc14	-1.105	0.042						Gfod1	1.466	0.015					Synpr	-1.122	0.002						H2-T10	1.04495	0.009					Satb1	-1.10422	0.013
	Gm38499	1.039	0.019	Jam2	1.005	0.017		Crct1	-1.152	0.007	Igfbp1	-1.109	0.043						Anks1	1.215	0.006					Orm1	-1.596	0.014						Nemf	1.19807	0.016					Mpp1	-1.26073	0.023
	Arv1	1.151	0.028	Cfap410	1.35	0.047		Serpinb7	-1.593	0.029	Pax7	-1.067	0.038						Vdac2	1.179	0.006					Zdhhc20	-1.535	0.012						Hbb-b1	1.63415	0.05					Trpv5	-1.14852	0.016
	Bace1	1.139	0.028	Egfr	1.134	0.027		Rad51c	-1.411	0.019	Olfr1166	-1.021	0.034						Krtap10-10	1.33	0.01					P2ry14	-1.362	0.007						Trpc3	1.3102	0.024					Rbms1	-1.20389	0.02
	Rbl1	1.003	0.017	Olfr394	1.144	0.028		Mtap	-1.49	0.023	Rdh16	-1.023	0.034						Gigyf2	1.23	0.007					Olfr872	-1.152	0.003						Cpsf4l	1.02715	0.009					Psmb6	-1.14711	0.017
	Saraf	1.059	0.021	Wdr33	1.187	0.032		Olfr620	-1.315	0.014	H2bu2	-1.004	0.033						Gm11562	1.142	0.005					Gm5142	-1.288	0.005						Lbhd2	1.02046	0.009					Olfr1368	-1.15305	0.017
	Acad8	1.238	0.038	Nbeal2	1.257	0.04		Polq	-1.015	0.004	Ccrl2	-1.111	0.046						App	1.189	0.006					Iqcf5	-1.355	0.007						Snupn	1.05351	0.01					Lnx2	-1.00757	0.01
	Ndufs4	1.314	0.046	Cldn8	1.232	0.04		Slc6a7	-1.363	0.017	Ppp4r3a	-1.004	0.034						Sema7a	1.173	0.006					Calb1	-1.123	0.003						Asphd1	1.21377	0.019					Dcaf11	-1.27137	0.026
	Chmp6	1.094	0.025	Eid2	1.081	0.025		Mark1	-1.164	0.008	Prss2	-1.03	0.04						CK137956	1.338	0.011					Rbm15	-1.212	0.004						Diras1	1.16614	0.016					Zfp239	-1.22165	0.022
	Slc5a9	1.267	0.041	Ccdc116	1.178	0.035		Olfr418	-1.387	0.018	Pfkfb3	-1.027	0.04						Adamts15	1.505	0.019					Slc1a4	-1.273	0.006						Atmin	1.2558	0.022					Ssmem1	-1.29413	0.028
	Iapp	1.012	0.019	Nkx2-4	1.078	0.026		Lrrc1	-1.326	0.015	Cdkn1b	-1.086	0.048						Fam181b	1.395	0.014					Prl3c1	-1.471	0.011						Bpnt1	1.48793	0.04					Olr1	-1.47392	0.044
	Galnt11	1.051	0.022	Itga7	1.244	0.043		Cep162	-1.132	0.008	Nacc1	-1.03	0.041						Dph5	1.28	0.01					Nxph1	-1.3	0.006						Asz1	1.30741	0.026					Meox2	-1.13754	0.018
	Elac2	1.108	0.027	Spata9	1.114	0.032		Taar7b	-1.451	0.022	Ptbp2	-1.001	0.038						Actg1	1.353	0.013					Pxmp2	-1.087	0.002						Krtap4-16	1.41666	0.036					Usp53	-1.30941	0.031
	Tmem213	1.071	0.025	Plce1	1.113	0.032		Zfp462	-1.373	0.018	Rskr	-1.039	0.044						Ndufs6	1.116	0.005					Odf3l1	-1.178	0.004						Fdx2	1.07794	0.013					Serpina5	-1.24369	0.025
	Hmgcs2	1.004	0.019	Dusp11	1.206	0.042		Tas2r137	-1.157	0.009	Ripk1	-1.056	0.046						Abi3bp	1.214	0.008					Slc7a1	-1.404	0.01						Gon4l	1.14195	0.017					Pglyrp1	-1.11977	0.017
	Fgfr3	1.28	0.045	Lamtor4	1.1	0.031		Itga11	-1.155	0.009	Olfr476	-1.036	0.048						Gm10190	1.152	0.006					Mcoln2	-1.25	0.006						Nr2e1	1.33312	0.03					Scai	-1.1204	0.017
	Fam13b	1.149	0.033	Baz1a	1.255	0.048		Hbq1b	-1.666	0.038	Onecut1	-1.007	0.047						Basp1	1.61	0.026					Slc16a14	-1.143	0.003						Metap2	1.15453	0.018					Zfp777	-1.20115	0.023
	Colca2	1.253	0.045	AA792892	1.255	0.048		Ptpro	-1.414	0.021	Rmnd5b	-1.012	0.05						Jpt2	1.203	0.008					Prl8a2	-1.124	0.003						Cpne7	1.08322	0.014					Scn10a	-1.01792	0.012
	Git2	1.257	0.045	Kcnk6	1.159	0.038		Spock1	-1.683	0.039									Dntt	1.711	0.033					St8sia1	-1.274	0.006						Bbs4	1.30406	0.029					Vmn2r115	-1.08083	0.016
	Bmp3	1.079	0.028	Fgf2	1.136	0.037		Nod1	-1.155	0.009									Ctrb1	1.037	0.004					Cmtm2a	-1.044	0.002						Lrrc8a	1.08806	0.014					Serf2	-1.06231	0.015
	Cd300e	1.242	0.048	Krt78	1.145	0.038		Adipor2	-1.389	0.02									Gm14288	1.113	0.005					Cln3	-1.359	0.009						Krt72	1.13421	0.017					Smim34	-1.04222	0.014
	Ptgds	1.131	0.036	Vmn2r17	1.173	0.043		Rec114	-1.216	0.012									Btnl6	1.821	0.041					Npy	-1.209	0.005						Ms4a8a	1.01289	0.01					Serpina3i	-1.15004	0.021
	Ints9	1.158	0.04	Lcn2	1.132	0.038		Stxbp5	-1.353	0.019									Pcnp	1.033	0.004					Slc46a2	-1.495	0.014						Ifngr2	1.07628	0.014					Syk	-1.14249	0.021
	Ik	1.035	0.027	Fkbp3	1.157	0.042		Vmn2r60	-1.096	0.008									Arf4	1.035	0.004					9930111J21Rik1	-1.285	0.007						Vstm4	1.08456	0.014					Olfr479	-1.09145	0.019
	Tbrg1	1.025	0.027	Ezh2	1.184	0.045		Cacna1c	-1.72	0.045									Eno4	1.4	0.017					Trmt10a	-1.466	0.013						Wdr66	1.00972	0.011					Pkhd1	-1.19353	0.026
	Aacs	1.231	0.05	Sox13	1.157	0.043		Cflar	-1.192	0.012									4933417A18Rik	1.684	0.033					Atraid	-1.07	0.003						Dcpp2	1.12859	0.017					Ppm1m	-1.05153	0.016
	Slc39a10	1.075	0.032	Fgd3	1.087	0.036		Rimbp2	-1.565	0.033									AY761185	1.426	0.018					1700049E17Rik1	-1.006	0.002						Golga7	1.02697	0.013					Ryr1	-1.0113	0.014
	Gja1	1.026	0.028	Gstm5	1.187	0.047		Dot1l	-1.221	0.013									Abcc4	1.163	0.007					Olfr209	-1.004	0.002						Inpp4a	1.38126	0.039					Olfr572	-1.00205	0.014
	Lta	1.02	0.027	Gm35486	1.123	0.041		Prune1	-1.512	0.03									Birc6	1.335	0.014					Usp24	-1.292	0.008						Aqp11	1.03769	0.014					Ocm	-1.32276	0.039
	Gm17359	1.157	0.042	Etv1	1.002	0.028		Serpina3b	-1.172	0.011									Gnpat	1.291	0.012					Ccdc73	-1.247	0.007						Smim9	1.02632	0.013					Lemd2	-1.12514	0.022
	Adck5	1.041	0.03	Csf2rb	1.082	0.038		Slc2a12	-1.197	0.012									Cse1l	1.484	0.022					Steap3	-1.168	0.005						Adcy1	1.19509	0.025					Tox2	-1.18982	0.027
	Uvrag	1.044	0.031	Edem2	1.089	0.039		Rnd1	-1.49	0.03									Zswim6	1.153	0.007					Msh5	-1.112	0.004						Gnas	1.32266	0.035					Cst8	-1.11181	0.022
	Il36b	1.132	0.041	Icosl	1.133	0.044		H2al1n	-1.268	0.016									Lamp2	1.149	0.007					R3hdml	-1.211	0.006						Bod1l	1.21334	0.027					Palld	-1.18486	0.028
	Fbxo2	1.03	0.03	Casc3	1.117	0.043		Fam219a	-1.437	0.027									Tceal3	1.391	0.018					Nudt5	-1.188	0.006						Eogt	1.09746	0.019					Kctd2	-1.11768	0.023
	Gjc2	1.065	0.034	Arid3b	1.153	0.049		Pkd2l2	-1.483	0.03									Muc20	1.096	0.006					Leap2	-1.422	0.013						Foxo6	1.03911	0.015					Oprd1	-1.28949	0.038
	Pik3r6	1.155	0.047	Sobp	1.03	0.035		Krt33b	-1.11	0.009									Diras2	1.064	0.005					Polr3f	-1.51	0.017						Hoxa1	1.07482	0.018					Vwa2	-1.39443	0.049
	Elmo1	1.041	0.034	Ffar2	1.008	0.034		Dennd10	-1.151	0.011									Wfdc5	1.347	0.016					Hunk	-1.163	0.005						Rasip1	1.09119	0.019					Il13ra2	-1.14852	0.026
	Duxbl1	1.139	0.046	Acsm5	1.013	0.035		Olfr472	-1.522	0.034									Gpr26	1.275	0.013					Sfr1	-1.248	0.008						Rnf7	1.20205	0.028					Pik3cd	-1.29128	0.039
	E130218I03Rik	1.148	0.049	Snx17	1.022	0.036		Mogs	-1.456	0.029									2510009E07Rik	1.339	0.016					Ptdss2	-1.488	0.017						Taf3	1.23268	0.031					Ftcd	-1.08832	0.022
	D8Ertd738e	1.119	0.047	Lancl3	1.116	0.048		Aqp11	-1.288	0.019									Ubb	1.21	0.01					Olfr619	-1.263	0.008						Vdr	1.3061	0.038					Rpl7l1	-1.10351	0.023
	Hexim1	1.043	0.038	Bmt2	1.065	0.042		Cndp1	-1.226	0.016									Actr2	1.265	0.013					Trip6	-1.203	0.006						Gm32719	1.05485	0.017					Pcdhb21	1.09811	0.023
	Hsd17b14	1.063	0.041	Cyp2b19	1.094	0.046		Pcdhga7	-1.248	0.017									Olfr165	1.016	0.005					Odf3l2	-1.275	0.009						Cldn22	1.0691	0.018					Rtl8a	-1.17102	0.03
	Myo3b	1.112	0.047	Olfr1316	1.015	0.037		Tssk3	-1.198	0.015									Alox5	1.157	0.009					Fam162b	-1.578	0.022						Tor2a	1.08165	0.02					Has3	-1.06556	0.021
	Ccdc18	1.107	0.047	Nlrc3	1.103	0.048		Mettl17	-1.105	0.01									Dhx36	1.072	0.006					Retnlg	-1.112	0.005						Dcpp3	1.10624	0.022					Ctrb1	-1.1513	0.029
	Spata9	1.087	0.045	Larp7	1.02	0.039		Naa30	-1.474	0.033									Sod2	1.01	0.005					Trim15	-1.228	0.008						Artn	1.25534	0.034					Manba	-1.15201	0.029
	Adgrf4	1.086	0.046	Nol10	1.06	0.045		Shc1	-1.368	0.025									Gm10058	1.132	0.009					Phtf1	-1.412	0.015						Bsg	1.31929	0.041					Rpp30	-1.07495	0.023
	Eif1b	1.034	0.04	Acox1	1.007	0.04		Rsad2	-1.174	0.014									Slc7a6os	1.261	0.014					Samd14	-1.13	0.005						Arhgap27	1.19291	0.029					Pax1	-1.21467	0.036
	Ift80	1.014	0.042	Tmem91	1.033	0.044		Clspn	-1.349	0.025									Atp6v1g2	1.43	0.024					Rab6b	-1.272	0.009						Gabpa	1.38282	0.048					Mtbp	-1.09754	0.025
	Tex264	1.049	0.047	Supt4a	1.049	0.047		Rbsn	-1.211	0.016									Eif5a	1.203	0.012					Hadh	-1.318	0.011						Vcpkmt	1.04189	0.018					Olfr750	-1.21036	0.036
	Paxx	1.014	0.043	Ptpn7	1.044	0.048		Tead3	-1.384	0.028									Calu	1.286	0.016					Lin28a	-1.312	0.012						Ces5a	1.13026	0.025					Stx6	-1.06386	0.023
	Plp1	1.021	0.044	Mfsd3	1.014	0.049		Nucb2	-1.481	0.036									Arpc2	1.145	0.01					Ndufb2	-1.198	0.008						Bpnt2	1.17205	0.028					Il21	-1.15401	0.032
	Tnnt3	1.028	0.05	Fli1	1.012	0.049		Atp5h	-1.317	0.024									Maneal	1.119	0.009					Otop1	-1.214	0.008						4930563E22Rik	1.29924	0.04					2700062C07Rik	-1.10603	0.028
								Tspan13	-1.371	0.029									Naa15	1.123	0.009					Fkbp9	-1.14	0.006						Car15	1.04813	0.019					Trim27	-1.25218	0.043
								Pcdhb9	-1.455	0.036									Rfng	1.357	0.02					Podn	-1.288	0.011						Kl	1.30455	0.042					Pcp2	-1.06092	0.024
								Fzd10	-1.327	0.026									Sprr2d	1.048	0.006					Olfr430	-1.486	0.02						Cfap20dc	1.23303	0.036					Daxx	-1.09305	0.027
								Ptp4a1	-1.23	0.02									Defb18	1.137	0.01					Il1rn	-1.019	0.003						Polb	1.01122	0.017					Lsmem1	-1.10565	0.029
								Alg14	-1.302	0.025									Exoc7	1.063	0.007					Map1s	-1.109	0.006						Erfl	1.02585	0.019					Myo6	-1.10903	0.03
								Ythdf2	-1.473	0.038									Ksr1	1.236	0.014					Lemd2	-1.255	0.01						Ifitm7	1.12427	0.027					S100a10	-1.14579	0.034
								Bod1l	-1.121	0.014									Exd1	1.033	0.006					Tmem144	-1.161	0.007						Srsf12	1.09841	0.025					Pik3r6	-1.16398	0.036
								Ferd3l	-1.205	0.019									Dpep1	1.425	0.025					Olfr1113	-1.312	0.013						Fam131b	1.31836	0.046					Zcchc8	-1.18982	0.039
								Uvssa	-1.353	0.029									Gm40447	1.503	0.03					Atp11b	-1.472	0.021						Slc35b2	1.05636	0.022					Rsad2	-1.21125	0.043
								Olfr1023	-1.336	0.028									Mapk3	1.512	0.031					Bloc1s6	-1.219	0.009						Dlc1	1.15332	0.03					Lingo1	-1.12793	0.034
								Nexmif	-1.456	0.038									1600014C23Rik	1.036	0.006					Slc17a1	-1.117	0.006						Flvcr2	1.02896	0.02					L1cam	-1.068	0.029
								Vmn1r88	-1.275	0.024									Id4	1.367	0.022					Map4k1	-1.244	0.011						Itgb5	1.18172	0.033					Tlr9	-1.20567	0.044
								Rspo2	-1.448	0.037									Lingo3	1.496	0.031					Thoc2l	-1.438	0.02						Agk	1.16334	0.031					Slc16a6	-1.16687	0.039
								Crispld1	-1.366	0.031									Papss2	1.045	0.007					Opalin	-1.644	0.033						Cxcr3	1.10449	0.026					Sfswap	-1.07172	0.03
								Phip	-1.088	0.013									Olfr259	1.381	0.023					Tbc1d2b	-1.179	0.009						Kpna7	1.23566	0.039					Cnga3	-1.03563	0.027
								Prodh	-1.441	0.038									Ddhd2	1.138	0.011					Pfn4	-1.435	0.02						Stmn3	1.33871	0.05					ROSA26	-1.05041	0.028
								Ppm1f	-1.494	0.043									Egfl8	1.198	0.014					Olfr368	-1.527	0.026						Heg1	1.27339	0.043					Spopl	-1.08548	0.032
								Amer2	-1.122	0.015									BC024139	1.361	0.023					Ttc27	-1.001	0.004						H2bc3	1.13442	0.03					Tex9	-1.19739	0.045
								Pycard	-1.292	0.027									Rab11fip2	1.256	0.017					Olfr695	-1.388	0.018						Btbd6	1.18532	0.036					Setd1a	-1.04749	0.029
								Olfr279	-1.475	0.042									Babam1	1.028	0.007					Mfsd9	-1.149	0.008						Pramel18	1.01332	0.021					Zfp385c	-1.08621	0.033
								Olfr622	-1.385	0.035									Fgf10	1.001	0.006					Olfr1301	-1.005	0.004						Hsd3b3	1.07106	0.026					Ren1	-1.08772	0.034
								Uqcrfs1	-1.183	0.02									Myt1	1.099	0.01					Cenpk	-1.121	0.007						Barhl1	1.07824	0.027					Hus1	-1.02069	0.028
								Cd53	-1.308	0.029									Zfp626	1.608	0.043					Gm37013	-1.15	0.008						Krtap1-4	1.10548	0.03					Zfp7	-1.13936	0.041
								Olfr107	-1.154	0.018									Fxyd6	1.607	0.043					Tlr6	-1.043	0.005						Jchain	1.08256	0.028					Taar5	-1.06029	0.032
								Pdilt	-1.314	0.03									Gpr22	1.203	0.016					Aox1	-1.304	0.015						Ints13	1.0912	0.029					Ttbk1	-1.13411	0.041
								Ramp2	-1.383	0.035									Ezr	1.179	0.014					Tex35	-1.004	0.004						Ephx3	1.17478	0.037					Slc16a1	-1.10119	0.037
								Rab43	-1.309	0.029									Tsen15	1.109	0.011					Itgav	-1.049	0.006						Mpp2	1.05082	0.026					Olfr1156	-1.01762	0.028
								Ube2o	-1.272	0.027									F8	1.012	0.007					Hdac3	-1.163	0.01						Dync2li1	1.16072	0.036					Tesc	-1.16497	0.045
								Mustn1	-1.328	0.031									Chmp4b	1.259	0.019					Nr4a2	-1.182	0.011						Fan1	1.0254	0.023					Lrrc3b	-1.06206	0.034
								Tns4	-1.137	0.018									Ube2t	1.369	0.027					Mospd2	-1.465	0.026						Cpa6	1.05133	0.026					Pllp	-1.13955	0.043
								Znrf3	-1.118	0.017									Flywch2	1.168	0.014					Prrt1	-1.071	0.007						Ctbp1	1.09644	0.03					Kdsr	-1.07608	0.036
								Noa1	-1.364	0.035									Vmn2r33	1.309	0.023					Dnaaf6b	-1.592	0.035						Trcg1	1.25202	0.049					Reep1	-1.12719	0.042
								Cst8	-1.132	0.018									Cyfip2	1.394	0.029					Fam133b	-1.466	0.027						B4galnt2	1.08563	0.031					Serpina3f	-1.11665	0.041
								Nt5dc3	-1.168	0.02									Gcc2	1.048	0.009					Olfr898	-1.276	0.016						Ldhal6b	1.11072	0.034					Yipf5	-1.07711	0.037
								Glb1l2	-1.058	0.014									Akt1	1.072	0.01					Mag	-1.334	0.019						Tmeff1	1.03547	0.027					Ifna6	-1.02146	0.032
								Olfr1324	-1.462	0.045									Mrps5	1.082	0.011					Hdac8	-1.156	0.01						Gm3383	1.08766	0.033					Olfr453	-1.05975	0.036
								Yae1d1	-1.364	0.036									Rnf2	1.017	0.008					Olfr1222	-1.106	0.009						Fkbpl	1.1734	0.042					Fpr1	-1.13516	0.046
								Kdm5c	-1.193	0.023									Hdac2	1.301	0.024					Siglecf	-1.469	0.028						Ssbp3	1.04556	0.03					Srpx2	-1.09066	0.041
								Pdzrn4	-1.162	0.021									Elk4	1.036	0.01					Olfr1033	-1.278	0.016						Eps8	1.10667	0.036					Rhbg	-1.06579	0.038
								Magea14	-1.165	0.021									Zranb2	1.174	0.017					Rc3h1	-1.371	0.022						Get4	1.01755	0.028					Dmrt1	-1.07559	0.039
								Ttc38	-1.217	0.026									Dtx1	1.036	0.01					Sptlc1	-1.071	0.007						Igfbp2	1.03127	0.03					Lrrc8d	-1.02904	0.034
								Pop7	-1.07	0.016									Gkn2	1.039	0.01					Trmt1l	-1.078	0.008						1700037H04Rik	1.12792	0.041					Olfr1288	-1.05736	0.04
								C8a	-1.294	0.032									Snx25	1.091	0.013					Stx17	-1.2	0.013						Zfp512	1.2006	0.05					Ppp2r3a	-1.12086	0.048
								Pced1a	-1.306	0.033									Arl6	1.117	0.015					Olfr51	-1.437	0.027						Foxq1	1.13813	0.042					Ptcra	-1.08169	0.043
								Ammecr1l	-1.22	0.026									Gp1bb	1.456	0.04					Sfrp4	-1.223	0.014						Kifc2	1.03645	0.031					Trim44	-1.1175	0.048
								Mfsd12	-1.25	0.029									Txnl1	1.06	0.012					Abcb8	-1.542	0.034						Ilvbl	1.12785	0.043					Zfp772	-1.04952	0.04
								5430401F13Rik	-1.269	0.031									Clk1	1.01	0.01					Il17rb	-1.218	0.014						Kbtbd7	1.00039	0.029					Olfr1428	-1.05376	0.041
								Zfp46	-1.256	0.03									Gm30698	1.01	0.01					Vmn1r89	-1.122	0.01						Tgm1	1.05287	0.034					Mapk13	-1.08865	0.046
								Myo1a	-1.265	0.031									Fancl	1.49	0.045					Ern2	-1.083	0.008						Pramel17	1.11339	0.042					Tbxas1	-1.06772	0.044
								1700017B05Rik	-1.236	0.028									Pgrmc1	1.065	0.013					Lypd9	-1.179	0.013						1700018B08Rik	1.02291	0.032					R3hdml	-1.05726	0.043
								Poteg	-1.376	0.041									Mdfic2	1.118	0.016					Rhob	-1.37	0.024						Csf3r	1.06385	0.036					Polr2l	-1.10747	0.049
								Psca	-1.235	0.028									Sv2b	1.203	0.022					Zmynd11	-1.032	0.007						Bend7	1.1442	0.046					Nanog	-1.09006	0.047
								Mc1r	-1.215	0.027									Itga10	1.121	0.017					Rhod	-1.049	0.008						St3gal2	1.05671	0.036					Ano4	-1.01297	0.038
								Srgap1	-1.285	0.033									Hesx1	1.27	0.027					Numbl	-1.085	0.01						Fip1l1	1.11486	0.043					Catspere1	-1.00912	0.038
								Ppp1r36	-1.151	0.022									Epyc	1.076	0.014					Dcc	-1.198	0.015						Gm45623	1.02528	0.034					Mex3c	-1.00142	0.038
								Uros	-1.091	0.018									Clasp1	1.321	0.031					Suv39h1	-1.287	0.02						Fbxo25	1.04193	0.036					Kcna6	-1.06562	0.047
								Zfp758	-1.018	0.014									Anapc7	1.202	0.022					Timm22	-1.076	0.009						Ms4a1	1.04644	0.037					Cysltr2	-1.02474	0.042
								H2-Ea	-1.201	0.027									Map2	1.084	0.015					Olfr883	-1.487	0.034						Magea13	1.01618	0.035					Fbxw17	-1.03612	0.044
								Plcxd1	-1.285	0.035									Gna13	1.104	0.016					Simc1	-1.341	0.024						Naaladl2	1.08152	0.042					Plagl2	-1.00782	0.042
								Cyp2w1	-1.289	0.035									4930578I06Rik	1.278	0.029					Pex14	-1.022	0.008						Pgrmc1	1.04892	0.039					Lgi3	-1.03173	0.046
								Septin2	-1.43	0.05									Slc3a2	1.079	0.015					Tubb6	-1.29	0.022						Dstyk	1.00993	0.037					Hoxb9	-1.04855	0.048
								Cldn34b4	-1.361	0.042									Cnr2	1.079	0.015					Atp4b	-1.099	0.011						Dtl	1.04536	0.042					Crem	-1.04066	0.049
								Cacng3	-1.139	0.023									Inpp5f	1.387	0.039					Colec12	-1.041	0.009						Gnaq	1.03039	0.041
								Usp42	-1.218	0.03									Ube2ql1	1.168	0.021					Mycs	-1.078	0.01						Ube2v2	1.08129	0.048
								Stim1	-1.352	0.043									Fosl1	1.22	0.026					Mrrf	-1.03	0.008						Nlrc5	1.04669	0.044
								Ttc24	-1.162	0.025									Vps51	1.196	0.024					Sall4	-1.134	0.013						Foxp4	1.03823	0.043
								Iars2	-1.213	0.03									Ncoa4	1.038	0.014					Slitrk2	-1.097	0.011						Kansl2	1.0229	0.046
								Wdr11	-1.189	0.028									Kcnq5	1.268	0.03					2810004N23Rik	-1.023	0.008						Crlf3	1.04113	0.05
								Itpripl1	-1.344	0.043									Sesn3	1.02	0.013					Olfr874	-1.096	0.012						Itgam	1.02699	0.049
								Ado	-1.127	0.023									Chrm4	1.14	0.021					Ugt2b36	-1.184	0.016						Vmn1r87	1.00889	0.047
								Tmem140	-1.225	0.032									Ash2l	1.091	0.017					Elovl1	-1.033	0.009
								Gm46390	-1.113	0.022									Olfr555	1.215	0.026					Ptbp2	-1.259	0.021
								Parp12	-1.322	0.041									Mybpc1	1.229	0.028					Hoxa11	-1.279	0.022
								Olfr1427	-1.001	0.015									Zfp276	1.151	0.022					Prss40	-1.179	0.017
								Pex13	-1.292	0.039									Ncoa1	1.393	0.044					Sptssa	-1.26	0.022
								Ctla4	-1.343	0.044									Kansl1l	1.022	0.014					Mlc1	-1.185	0.017
								H1f2	-1.04	0.018									2700049A03Rik	1.032	0.015					Rbms2	-1.018	0.009
								Ndufc2	-1.351	0.045									Dlg2	1.325	0.038					Spns3	-1.185	0.017
								Vash2	-1.309	0.042									LOC118568705	1.439	0.049					Kcns3	-1.137	0.014
								Acan	-1.135	0.026									Dusp8	1.179	0.026					Sult2b1	-1.13	0.014
								Ndst4	-1.36	0.048									Inpp5j	1.111	0.021					Stra6	-1.211	0.019
								Npy2r	-1.14	0.027									Hapln1	1.056	0.017					Olfr1335	-1.3	0.025
								Zfp647	-1.351	0.048									Trmt112	1.047	0.016					Slc30a10	-1.194	0.018
								Ccdc3	-1.069	0.022									Cd300lb	1.341	0.041					Magix	-1.21	0.02
								Zpbp	-1.209	0.035									Dock4	1.102	0.02					Gm7102	-1.039	0.01
								Olfr1410	-1.114	0.026									Ccl2	1.119	0.022					Parp11	-1.197	0.019
								Ntf3	-1.302	0.044									C1qtnf4	1.358	0.043					Gstm7	-1.006	0.009
								Ranbp1	-1.091	0.025									Gm10272	1.252	0.033					Camkmt	-1.26	0.024
								Trap1a	-1.196	0.035									Lmx1b	1.195	0.029					Dars2	-1.187	0.019
								Pkn1	-1.286	0.045									Tmem45a	1.111	0.022					Numb	-1.247	0.023
								Slfn1	-1.107	0.027									Gm34362	1.069	0.019					Matn3	1.045	0.011
								Tmem163	-1.086	0.025									Grik4	1.187	0.028					Nfkbie	-1.057	0.012
								Gtpbp10	-1.07	0.024									Foxr2	1.03	0.017					Tma7	-1.114	0.015
								Peak1	-1.267	0.043									Atg12	1.043	0.018					Slc26a2	-1.07	0.013
								Khdrbs3	-1.002	0.019									Macc1	1.083	0.02					Terf2ip	-1.358	0.032
								Tex13b	-1.156	0.032									Sobp	1.057	0.019					4933403O08Rik	-1.537	0.048
								Gab2	-1.072	0.025									Hsp90ab1	1.192	0.029					Pih1d1	-1.271	0.025
								Ranbp9	-1.295	0.047									Itch	1.113	0.023					Entpd6	-1.384	0.034
								Dctn6	-1.009	0.02									Arap1	1.069	0.02					Slc6a18	-1.049	0.012
								Lbr	-1.173	0.035									Tnp2	1.04	0.018					Srpx	-1.362	0.033
								Olfr420	-1.177	0.036									Mroh2a	1.107	0.024					Ceacam15	-1.35	0.033
								Rmdn3	-1.202	0.039									Gzf1	1.369	0.049					Sdf2l1	-1.147	0.018
								Ttl	-1.29	0.049									Sapcd2	1.071	0.021					Nfyb	-1.115	0.017
								Ogdh	-1.26	0.046									Ptms	1.231	0.035					Ranbp9	-1.029	0.012
								Elp3	-1.027	0.023									Dnajc28	1.336	0.046					3110082J24Rik	-1.188	0.022
								Angptl7	-1.097	0.029									Ift80	1.071	0.021					Slc37a3	-1.191	0.022
								Scn9a	-1.226	0.043									Eif4a2	1.156	0.029					Pdzrn4	-1.275	0.028
								Pigg	-1.196	0.04									Gm46487	1.071	0.022					Sema3f	-1.168	0.021
								Aatf	-1.054	0.026									Ddx1	1.045	0.02					Olfr366	-1.107	0.017
								Col4a6	-1.138	0.034									Akap17b	1.033	0.019					Sgsh	-1.119	0.017
								Ctr9	-1.064	0.028									Fgfbp1	1.225	0.036					Zfp616	-1.312	0.032
								Nadk	-1.097	0.031									Gdap2	1.295	0.043					ccdc198	-1.054	0.014
								Mamdc2	-1.24	0.046									Gm40353	1.005	0.017					Fam102a	-1.036	0.013
								Ubd	-1.065	0.029									2310050C09Rik	1.089	0.024					Pkd1l1	-1.163	0.021
								Apoa5	-1.024	0.025									Acvr2a	1.326	0.047					Rasl2-9	-1.272	0.03
								Inpp4b	-1.119	0.035									Morf4l2	1.176	0.032					Vmn2r124	-1.33	0.036
								Nudt15	-1.028	0.026									Hmcn1	1.026	0.019					Trim41	-1.102	0.018
								Hyal3	-1.073	0.03									Gsdmc3	1.082	0.024					Ifi214	-1.461	0.049
								Lmntd2	-1.078	0.031									Gatd3a	1.139	0.029					Plcxd3	-1.05	0.016
								Ythdc1	-1.067	0.031									Glrb	1.081	0.024					Irgm2	-1.056	0.016
								Disc1	-1.174	0.042									Vmn1r231	1.116	0.027					Eif4e2	-1.358	0.041
								Foxj1	-1.102	0.034									Rbfox1	1.073	0.024					Nfxl1	-1.248	0.031
								Bahcc1	-1.183	0.043									Cbarp	1.134	0.029					Patl1	-1.273	0.034
								Tent5b	-1.153	0.04									Lce1d	1.035	0.021					Npy6r	-1.199	0.028
								Chst3	-1.115	0.036									Klhl8	1.122	0.029					Oasl2	-1.324	0.039
								AU022252	-1.166	0.042									Tuba1a	1.151	0.031					Rasgrf1	-1.035	0.016
								Hoxa13	-1.173	0.044									Agfg2	1.012	0.02					Olfr352	-1.228	0.03
								Fam177a	-1.14	0.042									Usp7	1.034	0.021					Vmn2r6	-1.129	0.023
								Fnbp4	-1.12	0.039									Abr	1.323	0.05					Abcb1a	-1.111	0.021
								Pex7	-1.138	0.042									Ttc30a1	1.045	0.023					Slc48a1	-1.091	0.02
								Tnfrsf9	-1.014	0.029									Epha4	1.163	0.034					Tpk1	-1.267	0.035
								Vtcn1	-1.035	0.031									Thtpa	1.015	0.021					Neu4	-1.243	0.033
								Naaladl1	-1.185	0.049									Gm46013	1.241	0.043					Sh3d21	-1.106	0.021
								Dnajb12	-1.007	0.029									H2ab2	1.212	0.04					Rnf181	-1.197	0.029
								Hs1bp3	-1.132	0.044									Hey1	1.004	0.02					Nfil3	-1.064	0.019
								Gfra1	-1.117	0.043									Drap1	1.015	0.021					Bbs4	-1.094	0.021
								Hrg	-1.087	0.04									Kbtbd2	1.265	0.046					Olfr1510	-1.016	0.016
								Gstm7	-1.023	0.034									Adamts17	1.282	0.048					Odr4	-1.098	0.022
								Pcdhb2	-1.143	0.049									Gria1	1.195	0.039					Foxk1	-1.063	0.02
								Mycs	-1.045	0.038									Sh3tc2	1.109	0.031					Arl6ip1	-1.153	0.027
								Rbm34	-1.011	0.034									Ing3	1.037	0.024					Pgap1	-1.086	0.022
								Sis	-1.119	0.048									Fam131a	1.145	0.035					Krt18	-1.046	0.019
								Tbcd	-1.019	0.037									Clec2l	1.05	0.027					Ubap1	-1.191	0.031
								1700012B09Rik	-1.084	0.046									Nav3	1.248	0.047					Olfr547	-1.031	0.018
								Lsm10	-1.083	0.046									Crls1	1.025	0.025					Rundc1	-1.276	0.039
								Olfr458	-1.064	0.044									Icosl	1.095	0.031					Sost	-1.019	0.018
								Wdr36	-1.088	0.047									Hes3	1.209	0.044					Adh6a	-1.222	0.035
								Xpot	-1.026	0.04									Gm38529	1.182	0.041					Enpp3	-1.027	0.018
								Mesp1	-1.037	0.041									Zdhhc19	1.001	0.024					Spn	-1.106	0.025
								Tmem253	-1.068	0.045									Etf1	1.189	0.043					Pcdhgb4	-1.128	0.027
								Marchf2	-1.047	0.043									Cox8a	1.012	0.025					Olfr591	-1.058	0.021
								Pigr	-1.087	0.049									Luc7l2	1.234	0.049					Tnn	-1.265	0.04
								Map7d3	-1.027	0.041									Pramel22	1.184	0.044					Olfr713	-1.101	0.025
								Spa17	-1.008	0.04									Pygb	1.033	0.028					Serping1	-1.14	0.029
								Npas4	-1.023	0.044									Nhs	1.128	0.039					Cyp4x1	-1.276	0.042
								Prep	-1.034	0.046									Sel1l2	1.199	0.047					Synpo2	-1.1	0.026
								Med30	-1.029	0.046									Sh3gl2	1.123	0.038					Foxb2	-1.16	0.031
								Lacc1	-1.04	0.048									Gm21466	1.015	0.028					Pate5	-1.14	0.029
								Mtres1	-1.038	0.048									Zfp207	1.123	0.039					1500011B03Rik	-1.14	0.029
								Cradd	-1.011	0.049									Sva	1.096	0.037					Strc	-1.159	0.031
																			Chst4	1.169	0.046					Cdk17	-1.115	0.028
																			Vmn1r90	1.18	0.048					Prim2	-1.001	0.018
																			Galr3	1.058	0.034					Pcp4l1	-1.045	0.022
																			Eln	1.076	0.036					Bcl2l2	-1.244	0.041
																			Ccndbp1	1.133	0.043					Zfp128	-1.222	0.038
																			Kiz	1.053	0.035					Pcdhb13	-1.218	0.038
																			Fancb	1.025	0.032					Piga	-1.148	0.031
																			Sanbr	1.021	0.032					Capn6	-1.016	0.02
																			Kcnk4	1.108	0.042					Mgll	-1.271	0.044
																			Ggt7	1.135	0.046					Olfr785	-1.16	0.033
																			Agbl4	1.004	0.031					Abca8b	-1.028	0.022
																			Gm15737	1.133	0.047					Slc25a47	-1.165	0.034
																			Gm5127	1.029	0.035					Tmem119	-1.063	0.025
																			Bok	1.145	0.049					Cyp26c1	-1.057	0.025
																			Tubgcp3	1.079	0.042					Pex11a	-1.03	0.023
																			Iqsec3	1.079	0.042					Zbtb21	-1.146	0.034
																			Wasl	1.012	0.036					Sae1	-1.242	0.044
																			Hsp90b1	1.077	0.044					Hus1b	-1.03	0.024
																			Eif3k	1.012	0.036					Rps23	-1.122	0.032
																			Riok2	1.008	0.037					Trim27	-1.023	0.023
																			Arfgap2	1.028	0.04					G6pc2	-1.109	0.031
																			Katna1	1.084	0.048					Thbs1	-1.033	0.024
																			Elmod1	1.078	0.048					Rnf212b	-1.081	0.029
																			Acot8	1.051	0.046					Tex11	-1.163	0.038
																			E130309D02Rik	1.051	0.048					Pdk2	-1.078	0.029
																			Thra	1.03	0.045					Zfp92	-1.108	0.032
																			Gpr1	1.006	0.042					Rap1gds1	-1.189	0.042
																			Ccdc183	1.027	0.046					Olfr1240	-1.178	0.041
																			Rab11b	1.038	0.049					Pdk1	-1.251	0.05
																										Cln6	-1.14	0.037
																										Rnf19a	-1.004	0.025
																										Ippk	-1.224	0.049
																										Zfp397	-1.094	0.034
																										Neu3	-1.12	0.037
																										Tas2r124	-1.094	0.034
																										Gata5	-1.006	0.026
																										Trap1a	-1.084	0.034
																										Slc1a5	-1.194	0.047
																										Rims4	-1.176	0.045
																										Cldn24	-1.038	0.031
																										Lap3	-1.032	0.031
																										Sorbs2	-1.136	0.042
																										Sprr1b	-1.059	0.034
																										Prpf38a	-1.043	0.032
																										Lipt2	-1.174	0.048
																										Tmem223	-1.037	0.032
																										Pitpnm1	-1.028	0.031
																										Cysltr1	-1.082	0.037
																										Shbg	-1.107	0.04
																										Olfr1324	-1.119	0.042
																										Pla2g4f	-1.118	0.043
																										Kcnk7	-1.011	0.031
																										Vmn1r202	-1.006	0.03
																										Prpf4b	-1.001	0.03
																										Pknox1	-1.103	0.042
																										Rp9	-1.092	0.041
																										Olfr981	-1.052	0.037
																										Olfr1359	-1.119	0.045
																										Med12l	-1.137	0.047
																										Cd8a	-1.055	0.037
																										Rhoh	-1.08	0.041
																										Ttc39a	-1.037	0.036
																										Slc6a4	-1.003	0.033
																										Smad7	-1.042	0.037
																										Ttll1	-1.121	0.048
																										Cd300lg	-1.031	0.038
																										Plp2	-1.079	0.044
																										Cpa5	-1.051	0.041
																										Rabep2	-1.1	0.049
																										Casc1	-1.038	0.041
																										Sertad2	-1.001	0.037
																										Micos10	-1.059	0.045
																										Pyurf	-1.019	0.041
																										Osgepl1	-1.024	0.042
																										Odaph	-1.04	0.045
																										Serpina6	-1.005	0.042
																										Actl9	-1.027	0.045
																										Olfr1213	-1.024	0.045
																										Myo1a	-1.042	0.05
																										Ofcc1	-1.015	0.048
																										Plcz1	-1.005	0.047
																										Id3	-1.016	0.049
																										Nsdhl	-1.004	0.048
																										Itgb1bp1	-1.005	0.05
